# Supplementary material for: CodonTransformer: a multispecies codon optimizer using context-aware neural networks
Source: Nat Commun. 2025 Apr 3;16:3205. doi: 10.1038/s41467-025-58588-7 (PMC11968976; doi:10.1038/s41467-025-58588-7)
Supplement: Supplementary file 4 — Source Data [file 41467_2025_58588_MOESM4_ESM.zip]

Archive with 10 entries (9 files):
- Source Data/
- __MACOSX/._Source Data
- Source Data/Fig. 2b.xlsx
- __MACOSX/Source Data/._Fig. 2b.xlsx
- Source Data/Reproduce_figures.nb.html
- __MACOSX/Source Data/._Reproduce_figures.nb.html
- Source Data/Fig. 4, Supplementary Fig. 19f-h, 20, 21, 22 and 25.xlsx
- __MACOSX/Source Data/._Fig. 4, Supplementary Fig. 19f-h, 20, 21, 22 and 25.xlsx
- Source Data/Fig. 3, Supplementary Fig. 18, 19a-e, 23, 24.xlsx
- __MACOSX/Source Data/._Fig. 3, Supplementary Fig. 18, 19a-e, 23, 24.xlsx
