# Supplementary material for: CodonTransformer: a multispecies codon optimizer using context-aware neural networks
Source: Nat Commun. 2025 Apr 3;16:3205. doi: 10.1038/s41467-025-58588-7 (PMC11968976; doi:10.1038/s41467-025-58588-7)
Supplement: Supplementary file 4 — Source Data [file 41467_2025_58588_MOESM4_ESM.zip › Source Data/Fig. 2b.xlsx]

## Sheet: Fig. 2b
	BFC_relative fitness	BFC_relative ribosome stalling	Base_relative fitness	Base_relative ribosome stalling	Fine-tuned_relative fitness	Fine-tuned_relative ribosome stalling
Spearman	0.32	0.20 (absolute value of -0.20)	0.41	0.20 (absolute value of -0.20)	0.39	0.33 (absolute value of -0.33)
Spearman p-value	0.0153	0.1232	0.0015	0.1123	0.0026	0.0094

## Sheet: BFC
position	wt_codon	wt_residue	mutant_codon	mutant_residue	relative_fitness	relative_ribosome_stalling	organism	original_dna	protein	prob_wt_codon	prob_mutant_codon
8	ACA	T	ACG	T	0.02	0.889	Escherichia coli general	ATGAAGCAGCGTATTACAGTGACAGTTGACAGCGACAGCTATCAGTTGCTCAAGGCGTATGATGTCAATATCTCCGGTCTGGTAAGCACAACCATGCAGAATGAAGCCCGTCGTCTGCGTGCCGAACGCTGGAAAGCGGAAAATCAGGAAGGGATGGCTGAGGTCGCCCGGTTTATTGAAATGAACGGCTCTTTTGCTGACGAGAACAGGGACTGGTGA	MKQRITVTVDSDSYQLLKAYDVNISGLVSTTMQNEARRLRAERWKAENQEGMAEVARFIEMNGSFADENRDW_	0.1273523733	0.2685668175
8	ACA	T	ACT	T	2.482	1.222	Escherichia coli general	ATGAAGCAGCGTATTACAGTGACAGTTGACAGCGACAGCTATCAGTTGCTCAAGGCGTATGATGTCAATATCTCCGGTCTGGTAAGCACAACCATGCAGAATGAAGCCCGTCGTCTGCGTGCCGAACGCTGGAAAGCGGAAAATCAGGAAGGGATGGCTGAGGTCGCCCGGTTTATTGAAATGAACGGCTCTTTTGCTGACGAGAACAGGGACTGGTGA	MKQRITVTVDSDSYQLLKAYDVNISGLVSTTMQNEARRLRAERWKAENQEGMAEVARFIEMNGSFADENRDW_	0.1273523733	0.1642410444
9	GTT	V	GTG	V	16.504	0.722	Escherichia coli general	ATGAAGCAGCGTATTACAGTGACAGTTGACAGCGACAGCTATCAGTTGCTCAAGGCGTATGATGTCAATATCTCCGGTCTGGTAAGCACAACCATGCAGAATGAAGCCCGTCGTCTGCGTGCCGAACGCTGGAAAGCGGAAAATCAGGAAGGGATGGCTGAGGTCGCCCGGTTTATTGAAATGAACGGCTCTTTTGCTGACGAGAACAGGGACTGGTGA	MKQRITVTVDSDSYQLLKAYDVNISGLVSTTMQNEARRLRAERWKAENQEGMAEVARFIEMNGSFADENRDW_	0.2570498562	0.3733738404
10	GAC	D	GAT	D	12.825	1.533	Escherichia coli general	ATGAAGCAGCGTATTACAGTGACAGTTGACAGCGACAGCTATCAGTTGCTCAAGGCGTATGATGTCAATATCTCCGGTCTGGTAAGCACAACCATGCAGAATGAAGCCCGTCGTCTGCGTGCCGAACGCTGGAAAGCGGAAAATCAGGAAGGGATGGCTGAGGTCGCCCGGTTTATTGAAATGAACGGCTCTTTTGCTGACGAGAACAGGGACTGGTGA	MKQRITVTVDSDSYQLLKAYDVNISGLVSTTMQNEARRLRAERWKAENQEGMAEVARFIEMNGSFADENRDW_	0.3745215059	0.6254784941
11	AGC	S	AGT	S	0.045	4.786	Escherichia coli general	ATGAAGCAGCGTATTACAGTGACAGTTGACAGCGACAGCTATCAGTTGCTCAAGGCGTATGATGTCAATATCTCCGGTCTGGTAAGCACAACCATGCAGAATGAAGCCCGTCGTCTGCGTGCCGAACGCTGGAAAGCGGAAAATCAGGAAGGGATGGCTGAGGTCGCCCGGTTTATTGAAATGAACGGCTCTTTTGCTGACGAGAACAGGGACTGGTGA	MKQRITVTVDSDSYQLLKAYDVNISGLVSTTMQNEARRLRAERWKAENQEGMAEVARFIEMNGSFADENRDW_	0.2785777373	0.1494392849
11	AGC	S	TCG	S	0.007	1.143	Escherichia coli general	ATGAAGCAGCGTATTACAGTGACAGTTGACAGCGACAGCTATCAGTTGCTCAAGGCGTATGATGTCAATATCTCCGGTCTGGTAAGCACAACCATGCAGAATGAAGCCCGTCGTCTGCGTGCCGAACGCTGGAAAGCGGAAAATCAGGAAGGGATGGCTGAGGTCGCCCGGTTTATTGAAATGAACGGCTCTTTTGCTGACGAGAACAGGGACTGGTGA	MKQRITVTVDSDSYQLLKAYDVNISGLVSTTMQNEARRLRAERWKAENQEGMAEVARFIEMNGSFADENRDW_	0.2785777373	0.154966143
11	AGC	S	TCT	S	0.011	1.357	Escherichia coli general	ATGAAGCAGCGTATTACAGTGACAGTTGACAGCGACAGCTATCAGTTGCTCAAGGCGTATGATGTCAATATCTCCGGTCTGGTAAGCACAACCATGCAGAATGAAGCCCGTCGTCTGCGTGCCGAACGCTGGAAAGCGGAAAATCAGGAAGGGATGGCTGAGGTCGCCCGGTTTATTGAAATGAACGGCTCTTTTGCTGACGAGAACAGGGACTGGTGA	MKQRITVTVDSDSYQLLKAYDVNISGLVSTTMQNEARRLRAERWKAENQEGMAEVARFIEMNGSFADENRDW_	0.2785777373	0.1459197602
12	GAC	D	GAT	D	0.051	1.533	Escherichia coli general	ATGAAGCAGCGTATTACAGTGACAGTTGACAGCGACAGCTATCAGTTGCTCAAGGCGTATGATGTCAATATCTCCGGTCTGGTAAGCACAACCATGCAGAATGAAGCCCGTCGTCTGCGTGCCGAACGCTGGAAAGCGGAAAATCAGGAAGGGATGGCTGAGGTCGCCCGGTTTATTGAAATGAACGGCTCTTTTGCTGACGAGAACAGGGACTGGTGA	MKQRITVTVDSDSYQLLKAYDVNISGLVSTTMQNEARRLRAERWKAENQEGMAEVARFIEMNGSFADENRDW_	0.3745215059	0.6254784941
13	AGC	S	AGT	S	0.066	4.786	Escherichia coli general	ATGAAGCAGCGTATTACAGTGACAGTTGACAGCGACAGCTATCAGTTGCTCAAGGCGTATGATGTCAATATCTCCGGTCTGGTAAGCACAACCATGCAGAATGAAGCCCGTCGTCTGCGTGCCGAACGCTGGAAAGCGGAAAATCAGGAAGGGATGGCTGAGGTCGCCCGGTTTATTGAAATGAACGGCTCTTTTGCTGACGAGAACAGGGACTGGTGA	MKQRITVTVDSDSYQLLKAYDVNISGLVSTTMQNEARRLRAERWKAENQEGMAEVARFIEMNGSFADENRDW_	0.2785777373	0.1494392849
13	AGC	S	TCG	S	0.004	1.143	Escherichia coli general	ATGAAGCAGCGTATTACAGTGACAGTTGACAGCGACAGCTATCAGTTGCTCAAGGCGTATGATGTCAATATCTCCGGTCTGGTAAGCACAACCATGCAGAATGAAGCCCGTCGTCTGCGTGCCGAACGCTGGAAAGCGGAAAATCAGGAAGGGATGGCTGAGGTCGCCCGGTTTATTGAAATGAACGGCTCTTTTGCTGACGAGAACAGGGACTGGTGA	MKQRITVTVDSDSYQLLKAYDVNISGLVSTTMQNEARRLRAERWKAENQEGMAEVARFIEMNGSFADENRDW_	0.2785777373	0.154966143
13	AGC	S	TCT	S	0	1.357	Escherichia coli general	ATGAAGCAGCGTATTACAGTGACAGTTGACAGCGACAGCTATCAGTTGCTCAAGGCGTATGATGTCAATATCTCCGGTCTGGTAAGCACAACCATGCAGAATGAAGCCCGTCGTCTGCGTGCCGAACGCTGGAAAGCGGAAAATCAGGAAGGGATGGCTGAGGTCGCCCGGTTTATTGAAATGAACGGCTCTTTTGCTGACGAGAACAGGGACTGGTGA	MKQRITVTVDSDSYQLLKAYDVNISGLVSTTMQNEARRLRAERWKAENQEGMAEVARFIEMNGSFADENRDW_	0.2785777373	0.1459197602
16	TTG	L	CTG	L	1.286	0.667	Escherichia coli general	ATGAAGCAGCGTATTACAGTGACAGTTGACAGCGACAGCTATCAGTTGCTCAAGGCGTATGATGTCAATATCTCCGGTCTGGTAAGCACAACCATGCAGAATGAAGCCCGTCGTCTGCGTGCCGAACGCTGGAAAGCGGAAAATCAGGAAGGGATGGCTGAGGTCGCCCGGTTTATTGAAATGAACGGCTCTTTTGCTGACGAGAACAGGGACTGGTGA	MKQRITVTVDSDSYQLLKAYDVNISGLVSTTMQNEARRLRAERWKAENQEGMAEVARFIEMNGSFADENRDW_	0.1279192634	0.5000179702
16	TTG	L	CTT	L	3.353	1.533	Escherichia coli general	ATGAAGCAGCGTATTACAGTGACAGTTGACAGCGACAGCTATCAGTTGCTCAAGGCGTATGATGTCAATATCTCCGGTCTGGTAAGCACAACCATGCAGAATGAAGCCCGTCGTCTGCGTGCCGAACGCTGGAAAGCGGAAAATCAGGAAGGGATGGCTGAGGTCGCCCGGTTTATTGAAATGAACGGCTCTTTTGCTGACGAGAACAGGGACTGGTGA	MKQRITVTVDSDSYQLLKAYDVNISGLVSTTMQNEARRLRAERWKAENQEGMAEVARFIEMNGSFADENRDW_	0.1279192634	0.1026531243
17	CTC	L	CTG	L	0.065	0.476	Escherichia coli general	ATGAAGCAGCGTATTACAGTGACAGTTGACAGCGACAGCTATCAGTTGCTCAAGGCGTATGATGTCAATATCTCCGGTCTGGTAAGCACAACCATGCAGAATGAAGCCCGTCGTCTGCGTGCCGAACGCTGGAAAGCGGAAAATCAGGAAGGGATGGCTGAGGTCGCCCGGTTTATTGAAATGAACGGCTCTTTTGCTGACGAGAACAGGGACTGGTGA	MKQRITVTVDSDSYQLLKAYDVNISGLVSTTMQNEARRLRAERWKAENQEGMAEVARFIEMNGSFADENRDW_	0.1046586016	0.5000179702
17	CTC	L	CTT	L	0.16	1.095	Escherichia coli general	ATGAAGCAGCGTATTACAGTGACAGTTGACAGCGACAGCTATCAGTTGCTCAAGGCGTATGATGTCAATATCTCCGGTCTGGTAAGCACAACCATGCAGAATGAAGCCCGTCGTCTGCGTGCCGAACGCTGGAAAGCGGAAAATCAGGAAGGGATGGCTGAGGTCGCCCGGTTTATTGAAATGAACGGCTCTTTTGCTGACGAGAACAGGGACTGGTGA	MKQRITVTVDSDSYQLLKAYDVNISGLVSTTMQNEARRLRAERWKAENQEGMAEVARFIEMNGSFADENRDW_	0.1046586016	0.1026531243
17	CTC	L	TTG	L	0	0.714	Escherichia coli general	ATGAAGCAGCGTATTACAGTGACAGTTGACAGCGACAGCTATCAGTTGCTCAAGGCGTATGATGTCAATATCTCCGGTCTGGTAAGCACAACCATGCAGAATGAAGCCCGTCGTCTGCGTGCCGAACGCTGGAAAGCGGAAAATCAGGAAGGGATGGCTGAGGTCGCCCGGTTTATTGAAATGAACGGCTCTTTTGCTGACGAGAACAGGGACTGGTGA	MKQRITVTVDSDSYQLLKAYDVNISGLVSTTMQNEARRLRAERWKAENQEGMAEVARFIEMNGSFADENRDW_	0.1046586016	0.1279192634
19	GCG	A	GCT	A	0.07	1.571	Escherichia coli general	ATGAAGCAGCGTATTACAGTGACAGTTGACAGCGACAGCTATCAGTTGCTCAAGGCGTATGATGTCAATATCTCCGGTCTGGTAAGCACAACCATGCAGAATGAAGCCCGTCGTCTGCGTGCCGAACGCTGGAAAGCGGAAAATCAGGAAGGGATGGCTGAGGTCGCCCGGTTTATTGAAATGAACGGCTCTTTTGCTGACGAGAACAGGGACTGGTGA	MKQRITVTVDSDSYQLLKAYDVNISGLVSTTMQNEARRLRAERWKAENQEGMAEVARFIEMNGSFADENRDW_	0.3580615489	0.1602546517
22	GTC	V	GTG	V	0.009	0.722	Escherichia coli general	ATGAAGCAGCGTATTACAGTGACAGTTGACAGCGACAGCTATCAGTTGCTCAAGGCGTATGATGTCAATATCTCCGGTCTGGTAAGCACAACCATGCAGAATGAAGCCCGTCGTCTGCGTGCCGAACGCTGGAAAGCGGAAAATCAGGAAGGGATGGCTGAGGTCGCCCGGTTTATTGAAATGAACGGCTCTTTTGCTGACGAGAACAGGGACTGGTGA	MKQRITVTVDSDSYQLLKAYDVNISGLVSTTMQNEARRLRAERWKAENQEGMAEVARFIEMNGSFADENRDW_	0.2160581566	0.3733738404
22	GTC	V	GTT	V	0.142	1	Escherichia coli general	ATGAAGCAGCGTATTACAGTGACAGTTGACAGCGACAGCTATCAGTTGCTCAAGGCGTATGATGTCAATATCTCCGGTCTGGTAAGCACAACCATGCAGAATGAAGCCCGTCGTCTGCGTGCCGAACGCTGGAAAGCGGAAAATCAGGAAGGGATGGCTGAGGTCGCCCGGTTTATTGAAATGAACGGCTCTTTTGCTGACGAGAACAGGGACTGGTGA	MKQRITVTVDSDSYQLLKAYDVNISGLVSTTMQNEARRLRAERWKAENQEGMAEVARFIEMNGSFADENRDW_	0.2160581566	0.2570498562
24	ATC	I	ATT	I	0.063	1.125	Escherichia coli general	ATGAAGCAGCGTATTACAGTGACAGTTGACAGCGACAGCTATCAGTTGCTCAAGGCGTATGATGTCAATATCTCCGGTCTGGTAAGCACAACCATGCAGAATGAAGCCCGTCGTCTGCGTGCCGAACGCTGGAAAGCGGAAAATCAGGAAGGGATGGCTGAGGTCGCCCGGTTTATTGAAATGAACGGCTCTTTTGCTGACGAGAACAGGGACTGGTGA	MKQRITVTVDSDSYQLLKAYDVNISGLVSTTMQNEARRLRAERWKAENQEGMAEVARFIEMNGSFADENRDW_	0.4219294648	0.5096498872
25	TCC	S	AGT	S	0.002	3.19	Escherichia coli general	ATGAAGCAGCGTATTACAGTGACAGTTGACAGCGACAGCTATCAGTTGCTCAAGGCGTATGATGTCAATATCTCCGGTCTGGTAAGCACAACCATGCAGAATGAAGCCCGTCGTCTGCGTGCCGAACGCTGGAAAGCGGAAAATCAGGAAGGGATGGCTGAGGTCGCCCGGTTTATTGAAATGAACGGCTCTTTTGCTGACGAGAACAGGGACTGGTGA	MKQRITVTVDSDSYQLLKAYDVNISGLVSTTMQNEARRLRAERWKAENQEGMAEVARFIEMNGSFADENRDW_	0.1497069293	0.1494392849
25	TCC	S	TCG	S	0.002	0.762	Escherichia coli general	ATGAAGCAGCGTATTACAGTGACAGTTGACAGCGACAGCTATCAGTTGCTCAAGGCGTATGATGTCAATATCTCCGGTCTGGTAAGCACAACCATGCAGAATGAAGCCCGTCGTCTGCGTGCCGAACGCTGGAAAGCGGAAAATCAGGAAGGGATGGCTGAGGTCGCCCGGTTTATTGAAATGAACGGCTCTTTTGCTGACGAGAACAGGGACTGGTGA	MKQRITVTVDSDSYQLLKAYDVNISGLVSTTMQNEARRLRAERWKAENQEGMAEVARFIEMNGSFADENRDW_	0.1497069293	0.154966143
25	TCC	S	TCT	S	0.084	0.905	Escherichia coli general	ATGAAGCAGCGTATTACAGTGACAGTTGACAGCGACAGCTATCAGTTGCTCAAGGCGTATGATGTCAATATCTCCGGTCTGGTAAGCACAACCATGCAGAATGAAGCCCGTCGTCTGCGTGCCGAACGCTGGAAAGCGGAAAATCAGGAAGGGATGGCTGAGGTCGCCCGGTTTATTGAAATGAACGGCTCTTTTGCTGACGAGAACAGGGACTGGTGA	MKQRITVTVDSDSYQLLKAYDVNISGLVSTTMQNEARRLRAERWKAENQEGMAEVARFIEMNGSFADENRDW_	0.1497069293	0.1459197602
26	GGT	G	GGG	G	0.031	0.385	Escherichia coli general	ATGAAGCAGCGTATTACAGTGACAGTTGACAGCGACAGCTATCAGTTGCTCAAGGCGTATGATGTCAATATCTCCGGTCTGGTAAGCACAACCATGCAGAATGAAGCCCGTCGTCTGCGTGCCGAACGCTGGAAAGCGGAAAATCAGGAAGGGATGGCTGAGGTCGCCCGGTTTATTGAAATGAACGGCTCTTTTGCTGACGAGAACAGGGACTGGTGA	MKQRITVTVDSDSYQLLKAYDVNISGLVSTTMQNEARRLRAERWKAENQEGMAEVARFIEMNGSFADENRDW_	0.3369592582	0.1497083875
27	CTG	L	CTT	L	0.046	2.3	Escherichia coli general	ATGAAGCAGCGTATTACAGTGACAGTTGACAGCGACAGCTATCAGTTGCTCAAGGCGTATGATGTCAATATCTCCGGTCTGGTAAGCACAACCATGCAGAATGAAGCCCGTCGTCTGCGTGCCGAACGCTGGAAAGCGGAAAATCAGGAAGGGATGGCTGAGGTCGCCCGGTTTATTGAAATGAACGGCTCTTTTGCTGACGAGAACAGGGACTGGTGA	MKQRITVTVDSDSYQLLKAYDVNISGLVSTTMQNEARRLRAERWKAENQEGMAEVARFIEMNGSFADENRDW_	0.5000179702	0.1026531243
27	CTG	L	TTG	L	0.024	1.5	Escherichia coli general	ATGAAGCAGCGTATTACAGTGACAGTTGACAGCGACAGCTATCAGTTGCTCAAGGCGTATGATGTCAATATCTCCGGTCTGGTAAGCACAACCATGCAGAATGAAGCCCGTCGTCTGCGTGCCGAACGCTGGAAAGCGGAAAATCAGGAAGGGATGGCTGAGGTCGCCCGGTTTATTGAAATGAACGGCTCTTTTGCTGACGAGAACAGGGACTGGTGA	MKQRITVTVDSDSYQLLKAYDVNISGLVSTTMQNEARRLRAERWKAENQEGMAEVARFIEMNGSFADENRDW_	0.5000179702	0.1279192634
28	GTA	V	GTG	V	0.011	1.182	Escherichia coli general	ATGAAGCAGCGTATTACAGTGACAGTTGACAGCGACAGCTATCAGTTGCTCAAGGCGTATGATGTCAATATCTCCGGTCTGGTAAGCACAACCATGCAGAATGAAGCCCGTCGTCTGCGTGCCGAACGCTGGAAAGCGGAAAATCAGGAAGGGATGGCTGAGGTCGCCCGGTTTATTGAAATGAACGGCTCTTTTGCTGACGAGAACAGGGACTGGTGA	MKQRITVTVDSDSYQLLKAYDVNISGLVSTTMQNEARRLRAERWKAENQEGMAEVARFIEMNGSFADENRDW_	0.1535181468	0.3733738404
28	GTA	V	GTT	V	0.061	1.636	Escherichia coli general	ATGAAGCAGCGTATTACAGTGACAGTTGACAGCGACAGCTATCAGTTGCTCAAGGCGTATGATGTCAATATCTCCGGTCTGGTAAGCACAACCATGCAGAATGAAGCCCGTCGTCTGCGTGCCGAACGCTGGAAAGCGGAAAATCAGGAAGGGATGGCTGAGGTCGCCCGGTTTATTGAAATGAACGGCTCTTTTGCTGACGAGAACAGGGACTGGTGA	MKQRITVTVDSDSYQLLKAYDVNISGLVSTTMQNEARRLRAERWKAENQEGMAEVARFIEMNGSFADENRDW_	0.1535181468	0.2570498562
29	AGC	S	AGT	S	0.044	4.786	Escherichia coli general	ATGAAGCAGCGTATTACAGTGACAGTTGACAGCGACAGCTATCAGTTGCTCAAGGCGTATGATGTCAATATCTCCGGTCTGGTAAGCACAACCATGCAGAATGAAGCCCGTCGTCTGCGTGCCGAACGCTGGAAAGCGGAAAATCAGGAAGGGATGGCTGAGGTCGCCCGGTTTATTGAAATGAACGGCTCTTTTGCTGACGAGAACAGGGACTGGTGA	MKQRITVTVDSDSYQLLKAYDVNISGLVSTTMQNEARRLRAERWKAENQEGMAEVARFIEMNGSFADENRDW_	0.2785777373	0.1494392849
29	AGC	S	TCG	S	0.006	1.143	Escherichia coli general	ATGAAGCAGCGTATTACAGTGACAGTTGACAGCGACAGCTATCAGTTGCTCAAGGCGTATGATGTCAATATCTCCGGTCTGGTAAGCACAACCATGCAGAATGAAGCCCGTCGTCTGCGTGCCGAACGCTGGAAAGCGGAAAATCAGGAAGGGATGGCTGAGGTCGCCCGGTTTATTGAAATGAACGGCTCTTTTGCTGACGAGAACAGGGACTGGTGA	MKQRITVTVDSDSYQLLKAYDVNISGLVSTTMQNEARRLRAERWKAENQEGMAEVARFIEMNGSFADENRDW_	0.2785777373	0.154966143
29	AGC	S	TCT	S	0	1.357	Escherichia coli general	ATGAAGCAGCGTATTACAGTGACAGTTGACAGCGACAGCTATCAGTTGCTCAAGGCGTATGATGTCAATATCTCCGGTCTGGTAAGCACAACCATGCAGAATGAAGCCCGTCGTCTGCGTGCCGAACGCTGGAAAGCGGAAAATCAGGAAGGGATGGCTGAGGTCGCCCGGTTTATTGAAATGAACGGCTCTTTTGCTGACGAGAACAGGGACTGGTGA	MKQRITVTVDSDSYQLLKAYDVNISGLVSTTMQNEARRLRAERWKAENQEGMAEVARFIEMNGSFADENRDW_	0.2785777373	0.1459197602
30	ACA	T	ACG	T	0.009	0.889	Escherichia coli general	ATGAAGCAGCGTATTACAGTGACAGTTGACAGCGACAGCTATCAGTTGCTCAAGGCGTATGATGTCAATATCTCCGGTCTGGTAAGCACAACCATGCAGAATGAAGCCCGTCGTCTGCGTGCCGAACGCTGGAAAGCGGAAAATCAGGAAGGGATGGCTGAGGTCGCCCGGTTTATTGAAATGAACGGCTCTTTTGCTGACGAGAACAGGGACTGGTGA	MKQRITVTVDSDSYQLLKAYDVNISGLVSTTMQNEARRLRAERWKAENQEGMAEVARFIEMNGSFADENRDW_	0.1273523733	0.2685668175
30	ACA	T	ACT	T	0.054	1.222	Escherichia coli general	ATGAAGCAGCGTATTACAGTGACAGTTGACAGCGACAGCTATCAGTTGCTCAAGGCGTATGATGTCAATATCTCCGGTCTGGTAAGCACAACCATGCAGAATGAAGCCCGTCGTCTGCGTGCCGAACGCTGGAAAGCGGAAAATCAGGAAGGGATGGCTGAGGTCGCCCGGTTTATTGAAATGAACGGCTCTTTTGCTGACGAGAACAGGGACTGGTGA	MKQRITVTVDSDSYQLLKAYDVNISGLVSTTMQNEARRLRAERWKAENQEGMAEVARFIEMNGSFADENRDW_	0.1273523733	0.1642410444
31	ACC	T	ACG	T	0.007	0.667	Escherichia coli general	ATGAAGCAGCGTATTACAGTGACAGTTGACAGCGACAGCTATCAGTTGCTCAAGGCGTATGATGTCAATATCTCCGGTCTGGTAAGCACAACCATGCAGAATGAAGCCCGTCGTCTGCGTGCCGAACGCTGGAAAGCGGAAAATCAGGAAGGGATGGCTGAGGTCGCCCGGTTTATTGAAATGAACGGCTCTTTTGCTGACGAGAACAGGGACTGGTGA	MKQRITVTVDSDSYQLLKAYDVNISGLVSTTMQNEARRLRAERWKAENQEGMAEVARFIEMNGSFADENRDW_	0.4398397648	0.2685668175
31	ACC	T	ACT	T	0.04	0.917	Escherichia coli general	ATGAAGCAGCGTATTACAGTGACAGTTGACAGCGACAGCTATCAGTTGCTCAAGGCGTATGATGTCAATATCTCCGGTCTGGTAAGCACAACCATGCAGAATGAAGCCCGTCGTCTGCGTGCCGAACGCTGGAAAGCGGAAAATCAGGAAGGGATGGCTGAGGTCGCCCGGTTTATTGAAATGAACGGCTCTTTTGCTGACGAGAACAGGGACTGGTGA	MKQRITVTVDSDSYQLLKAYDVNISGLVSTTMQNEARRLRAERWKAENQEGMAEVARFIEMNGSFADENRDW_	0.4398397648	0.1642410444
36	GCC	A	GCG	A	0.009	0.7	Escherichia coli general	ATGAAGCAGCGTATTACAGTGACAGTTGACAGCGACAGCTATCAGTTGCTCAAGGCGTATGATGTCAATATCTCCGGTCTGGTAAGCACAACCATGCAGAATGAAGCCCGTCGTCTGCGTGCCGAACGCTGGAAAGCGGAAAATCAGGAAGGGATGGCTGAGGTCGCCCGGTTTATTGAAATGAACGGCTCTTTTGCTGACGAGAACAGGGACTGGTGA	MKQRITVTVDSDSYQLLKAYDVNISGLVSTTMQNEARRLRAERWKAENQEGMAEVARFIEMNGSFADENRDW_	0.2701357174	0.3580615489
37	CGT	R	AGG	R	0.004	1.165	Escherichia coli general	ATGAAGCAGCGTATTACAGTGACAGTTGACAGCGACAGCTATCAGTTGCTCAAGGCGTATGATGTCAATATCTCCGGTCTGGTAAGCACAACCATGCAGAATGAAGCCCGTCGTCTGCGTGCCGAACGCTGGAAAGCGGAAAATCAGGAAGGGATGGCTGAGGTCGCCCGGTTTATTGAAATGAACGGCTCTTTTGCTGACGAGAACAGGGACTGGTGA	MKQRITVTVDSDSYQLLKAYDVNISGLVSTTMQNEARRLRAERWKAENQEGMAEVARFIEMNGSFADENRDW_	0.3829645094	0.0195546277
37	CGT	R	CGG	R	0.002	0.519	Escherichia coli general	ATGAAGCAGCGTATTACAGTGACAGTTGACAGCGACAGCTATCAGTTGCTCAAGGCGTATGATGTCAATATCTCCGGTCTGGTAAGCACAACCATGCAGAATGAAGCCCGTCGTCTGCGTGCCGAACGCTGGAAAGCGGAAAATCAGGAAGGGATGGCTGAGGTCGCCCGGTTTATTGAAATGAACGGCTCTTTTGCTGACGAGAACAGGGACTGGTGA	MKQRITVTVDSDSYQLLKAYDVNISGLVSTTMQNEARRLRAERWKAENQEGMAEVARFIEMNGSFADENRDW_	0.3829645094	0.09700765484
38	CGT	R	AGG	R	0.007	1.165	Escherichia coli general	ATGAAGCAGCGTATTACAGTGACAGTTGACAGCGACAGCTATCAGTTGCTCAAGGCGTATGATGTCAATATCTCCGGTCTGGTAAGCACAACCATGCAGAATGAAGCCCGTCGTCTGCGTGCCGAACGCTGGAAAGCGGAAAATCAGGAAGGGATGGCTGAGGTCGCCCGGTTTATTGAAATGAACGGCTCTTTTGCTGACGAGAACAGGGACTGGTGA	MKQRITVTVDSDSYQLLKAYDVNISGLVSTTMQNEARRLRAERWKAENQEGMAEVARFIEMNGSFADENRDW_	0.3829645094	0.0195546277
38	CGT	R	CGG	R	0.044	0.519	Escherichia coli general	ATGAAGCAGCGTATTACAGTGACAGTTGACAGCGACAGCTATCAGTTGCTCAAGGCGTATGATGTCAATATCTCCGGTCTGGTAAGCACAACCATGCAGAATGAAGCCCGTCGTCTGCGTGCCGAACGCTGGAAAGCGGAAAATCAGGAAGGGATGGCTGAGGTCGCCCGGTTTATTGAAATGAACGGCTCTTTTGCTGACGAGAACAGGGACTGGTGA	MKQRITVTVDSDSYQLLKAYDVNISGLVSTTMQNEARRLRAERWKAENQEGMAEVARFIEMNGSFADENRDW_	0.3829645094	0.09700765484
39	CTG	L	CTT	L	0.026	2.3	Escherichia coli general	ATGAAGCAGCGTATTACAGTGACAGTTGACAGCGACAGCTATCAGTTGCTCAAGGCGTATGATGTCAATATCTCCGGTCTGGTAAGCACAACCATGCAGAATGAAGCCCGTCGTCTGCGTGCCGAACGCTGGAAAGCGGAAAATCAGGAAGGGATGGCTGAGGTCGCCCGGTTTATTGAAATGAACGGCTCTTTTGCTGACGAGAACAGGGACTGGTGA	MKQRITVTVDSDSYQLLKAYDVNISGLVSTTMQNEARRLRAERWKAENQEGMAEVARFIEMNGSFADENRDW_	0.5000179702	0.1026531243
39	CTG	L	TTG	L	0.043	1.5	Escherichia coli general	ATGAAGCAGCGTATTACAGTGACAGTTGACAGCGACAGCTATCAGTTGCTCAAGGCGTATGATGTCAATATCTCCGGTCTGGTAAGCACAACCATGCAGAATGAAGCCCGTCGTCTGCGTGCCGAACGCTGGAAAGCGGAAAATCAGGAAGGGATGGCTGAGGTCGCCCGGTTTATTGAAATGAACGGCTCTTTTGCTGACGAGAACAGGGACTGGTGA	MKQRITVTVDSDSYQLLKAYDVNISGLVSTTMQNEARRLRAERWKAENQEGMAEVARFIEMNGSFADENRDW_	0.5000179702	0.1279192634
40	CGT	R	AGG	R	0.002	1.165	Escherichia coli general	ATGAAGCAGCGTATTACAGTGACAGTTGACAGCGACAGCTATCAGTTGCTCAAGGCGTATGATGTCAATATCTCCGGTCTGGTAAGCACAACCATGCAGAATGAAGCCCGTCGTCTGCGTGCCGAACGCTGGAAAGCGGAAAATCAGGAAGGGATGGCTGAGGTCGCCCGGTTTATTGAAATGAACGGCTCTTTTGCTGACGAGAACAGGGACTGGTGA	MKQRITVTVDSDSYQLLKAYDVNISGLVSTTMQNEARRLRAERWKAENQEGMAEVARFIEMNGSFADENRDW_	0.3829645094	0.0195546277
40	CGT	R	CGG	R	0	0.519	Escherichia coli general	ATGAAGCAGCGTATTACAGTGACAGTTGACAGCGACAGCTATCAGTTGCTCAAGGCGTATGATGTCAATATCTCCGGTCTGGTAAGCACAACCATGCAGAATGAAGCCCGTCGTCTGCGTGCCGAACGCTGGAAAGCGGAAAATCAGGAAGGGATGGCTGAGGTCGCCCGGTTTATTGAAATGAACGGCTCTTTTGCTGACGAGAACAGGGACTGGTGA	MKQRITVTVDSDSYQLLKAYDVNISGLVSTTMQNEARRLRAERWKAENQEGMAEVARFIEMNGSFADENRDW_	0.3829645094	0.09700765484
45	AAA	K	AAG	K	0.044	0.923	Escherichia coli general	ATGAAGCAGCGTATTACAGTGACAGTTGACAGCGACAGCTATCAGTTGCTCAAGGCGTATGATGTCAATATCTCCGGTCTGGTAAGCACAACCATGCAGAATGAAGCCCGTCGTCTGCGTGCCGAACGCTGGAAAGCGGAAAATCAGGAAGGGATGGCTGAGGTCGCCCGGTTTATTGAAATGAACGGCTCTTTTGCTGACGAGAACAGGGACTGGTGA	MKQRITVTVDSDSYQLLKAYDVNISGLVSTTMQNEARRLRAERWKAENQEGMAEVARFIEMNGSFADENRDW_	0.767800278	0.232199722
47	GAA	E	GAG	E	0.013	1.176	Escherichia coli general	ATGAAGCAGCGTATTACAGTGACAGTTGACAGCGACAGCTATCAGTTGCTCAAGGCGTATGATGTCAATATCTCCGGTCTGGTAAGCACAACCATGCAGAATGAAGCCCGTCGTCTGCGTGCCGAACGCTGGAAAGCGGAAAATCAGGAAGGGATGGCTGAGGTCGCCCGGTTTATTGAAATGAACGGCTCTTTTGCTGACGAGAACAGGGACTGGTGA	MKQRITVTVDSDSYQLLKAYDVNISGLVSTTMQNEARRLRAERWKAENQEGMAEVARFIEMNGSFADENRDW_	0.6900844107	0.3099155893
55	GTC	V	GTG	V	0.486	0.722	Escherichia coli general	ATGAAGCAGCGTATTACAGTGACAGTTGACAGCGACAGCTATCAGTTGCTCAAGGCGTATGATGTCAATATCTCCGGTCTGGTAAGCACAACCATGCAGAATGAAGCCCGTCGTCTGCGTGCCGAACGCTGGAAAGCGGAAAATCAGGAAGGGATGGCTGAGGTCGCCCGGTTTATTGAAATGAACGGCTCTTTTGCTGACGAGAACAGGGACTGGTGA	MKQRITVTVDSDSYQLLKAYDVNISGLVSTTMQNEARRLRAERWKAENQEGMAEVARFIEMNGSFADENRDW_	0.2160581566	0.3733738404
55	GTC	V	GTT	V	1.624	1	Escherichia coli general	ATGAAGCAGCGTATTACAGTGACAGTTGACAGCGACAGCTATCAGTTGCTCAAGGCGTATGATGTCAATATCTCCGGTCTGGTAAGCACAACCATGCAGAATGAAGCCCGTCGTCTGCGTGCCGAACGCTGGAAAGCGGAAAATCAGGAAGGGATGGCTGAGGTCGCCCGGTTTATTGAAATGAACGGCTCTTTTGCTGACGAGAACAGGGACTGGTGA	MKQRITVTVDSDSYQLLKAYDVNISGLVSTTMQNEARRLRAERWKAENQEGMAEVARFIEMNGSFADENRDW_	0.2160581566	0.2570498562
57	CGG	R	AGG	R	1.765	2.244	Escherichia coli general	ATGAAGCAGCGTATTACAGTGACAGTTGACAGCGACAGCTATCAGTTGCTCAAGGCGTATGATGTCAATATCTCCGGTCTGGTAAGCACAACCATGCAGAATGAAGCCCGTCGTCTGCGTGCCGAACGCTGGAAAGCGGAAAATCAGGAAGGGATGGCTGAGGTCGCCCGGTTTATTGAAATGAACGGCTCTTTTGCTGACGAGAACAGGGACTGGTGA	MKQRITVTVDSDSYQLLKAYDVNISGLVSTTMQNEARRLRAERWKAENQEGMAEVARFIEMNGSFADENRDW_	0.09700765484	0.0195546277
57	CGG	R	CGT	R	0.038	1.927	Escherichia coli general	ATGAAGCAGCGTATTACAGTGACAGTTGACAGCGACAGCTATCAGTTGCTCAAGGCGTATGATGTCAATATCTCCGGTCTGGTAAGCACAACCATGCAGAATGAAGCCCGTCGTCTGCGTGCCGAACGCTGGAAAGCGGAAAATCAGGAAGGGATGGCTGAGGTCGCCCGGTTTATTGAAATGAACGGCTCTTTTGCTGACGAGAACAGGGACTGGTGA	MKQRITVTVDSDSYQLLKAYDVNISGLVSTTMQNEARRLRAERWKAENQEGMAEVARFIEMNGSFADENRDW_	0.09700765484	0.3829645094
60	GAA	E	GAG	E	0.043	1.176	Escherichia coli general	ATGAAGCAGCGTATTACAGTGACAGTTGACAGCGACAGCTATCAGTTGCTCAAGGCGTATGATGTCAATATCTCCGGTCTGGTAAGCACAACCATGCAGAATGAAGCCCGTCGTCTGCGTGCCGAACGCTGGAAAGCGGAAAATCAGGAAGGGATGGCTGAGGTCGCCCGGTTTATTGAAATGAACGGCTCTTTTGCTGACGAGAACAGGGACTGGTGA	MKQRITVTVDSDSYQLLKAYDVNISGLVSTTMQNEARRLRAERWKAENQEGMAEVARFIEMNGSFADENRDW_	0.6900844107	0.3099155893
62	AAC	N	AAT	N	0.026	1.357	Escherichia coli general	ATGAAGCAGCGTATTACAGTGACAGTTGACAGCGACAGCTATCAGTTGCTCAAGGCGTATGATGTCAATATCTCCGGTCTGGTAAGCACAACCATGCAGAATGAAGCCCGTCGTCTGCGTGCCGAACGCTGGAAAGCGGAAAATCAGGAAGGGATGGCTGAGGTCGCCCGGTTTATTGAAATGAACGGCTCTTTTGCTGACGAGAACAGGGACTGGTGA	MKQRITVTVDSDSYQLLKAYDVNISGLVSTTMQNEARRLRAERWKAENQEGMAEVARFIEMNGSFADENRDW_	0.553963554	0.446036446
63	GGC	G	GGG	G	0.007	1.176	Escherichia coli general	ATGAAGCAGCGTATTACAGTGACAGTTGACAGCGACAGCTATCAGTTGCTCAAGGCGTATGATGTCAATATCTCCGGTCTGGTAAGCACAACCATGCAGAATGAAGCCCGTCGTCTGCGTGCCGAACGCTGGAAAGCGGAAAATCAGGAAGGGATGGCTGAGGTCGCCCGGTTTATTGAAATGAACGGCTCTTTTGCTGACGAGAACAGGGACTGGTGA	MKQRITVTVDSDSYQLLKAYDVNISGLVSTTMQNEARRLRAERWKAENQEGMAEVARFIEMNGSFADENRDW_	0.407649058	0.1497083875
63	GGC	G	GGT	G	0.055	3.059	Escherichia coli general	ATGAAGCAGCGTATTACAGTGACAGTTGACAGCGACAGCTATCAGTTGCTCAAGGCGTATGATGTCAATATCTCCGGTCTGGTAAGCACAACCATGCAGAATGAAGCCCGTCGTCTGCGTGCCGAACGCTGGAAAGCGGAAAATCAGGAAGGGATGGCTGAGGTCGCCCGGTTTATTGAAATGAACGGCTCTTTTGCTGACGAGAACAGGGACTGGTGA	MKQRITVTVDSDSYQLLKAYDVNISGLVSTTMQNEARRLRAERWKAENQEGMAEVARFIEMNGSFADENRDW_	0.407649058	0.3369592582
64	TCT	S	AGT	S	0.002	3.526	Escherichia coli general	ATGAAGCAGCGTATTACAGTGACAGTTGACAGCGACAGCTATCAGTTGCTCAAGGCGTATGATGTCAATATCTCCGGTCTGGTAAGCACAACCATGCAGAATGAAGCCCGTCGTCTGCGTGCCGAACGCTGGAAAGCGGAAAATCAGGAAGGGATGGCTGAGGTCGCCCGGTTTATTGAAATGAACGGCTCTTTTGCTGACGAGAACAGGGACTGGTGA	MKQRITVTVDSDSYQLLKAYDVNISGLVSTTMQNEARRLRAERWKAENQEGMAEVARFIEMNGSFADENRDW_	0.1459197602	0.1494392849
64	TCT	S	TCG	S	0.022	0.842	Escherichia coli general	ATGAAGCAGCGTATTACAGTGACAGTTGACAGCGACAGCTATCAGTTGCTCAAGGCGTATGATGTCAATATCTCCGGTCTGGTAAGCACAACCATGCAGAATGAAGCCCGTCGTCTGCGTGCCGAACGCTGGAAAGCGGAAAATCAGGAAGGGATGGCTGAGGTCGCCCGGTTTATTGAAATGAACGGCTCTTTTGCTGACGAGAACAGGGACTGGTGA	MKQRITVTVDSDSYQLLKAYDVNISGLVSTTMQNEARRLRAERWKAENQEGMAEVARFIEMNGSFADENRDW_	0.1459197602	0.154966143
66	GCT	A	GCG	A	0.072	0.636	Escherichia coli general	ATGAAGCAGCGTATTACAGTGACAGTTGACAGCGACAGCTATCAGTTGCTCAAGGCGTATGATGTCAATATCTCCGGTCTGGTAAGCACAACCATGCAGAATGAAGCCCGTCGTCTGCGTGCCGAACGCTGGAAAGCGGAAAATCAGGAAGGGATGGCTGAGGTCGCCCGGTTTATTGAAATGAACGGCTCTTTTGCTGACGAGAACAGGGACTGGTGA	MKQRITVTVDSDSYQLLKAYDVNISGLVSTTMQNEARRLRAERWKAENQEGMAEVARFIEMNGSFADENRDW_	0.1602546517	0.3580615489
67	GAC	D	GAT	D	0.269	1.533	Escherichia coli general	ATGAAGCAGCGTATTACAGTGACAGTTGACAGCGACAGCTATCAGTTGCTCAAGGCGTATGATGTCAATATCTCCGGTCTGGTAAGCACAACCATGCAGAATGAAGCCCGTCGTCTGCGTGCCGAACGCTGGAAAGCGGAAAATCAGGAAGGGATGGCTGAGGTCGCCCGGTTTATTGAAATGAACGGCTCTTTTGCTGACGAGAACAGGGACTGGTGA	MKQRITVTVDSDSYQLLKAYDVNISGLVSTTMQNEARRLRAERWKAENQEGMAEVARFIEMNGSFADENRDW_	0.3745215059	0.6254784941
69	AAC	N	AAT	N	0.018	1.357	Escherichia coli general	ATGAAGCAGCGTATTACAGTGACAGTTGACAGCGACAGCTATCAGTTGCTCAAGGCGTATGATGTCAATATCTCCGGTCTGGTAAGCACAACCATGCAGAATGAAGCCCGTCGTCTGCGTGCCGAACGCTGGAAAGCGGAAAATCAGGAAGGGATGGCTGAGGTCGCCCGGTTTATTGAAATGAACGGCTCTTTTGCTGACGAGAACAGGGACTGGTGA	MKQRITVTVDSDSYQLLKAYDVNISGLVSTTMQNEARRLRAERWKAENQEGMAEVARFIEMNGSFADENRDW_	0.553963554	0.446036446
70	AGG	R	CGG	R	9.673	0.446	Escherichia coli general	ATGAAGCAGCGTATTACAGTGACAGTTGACAGCGACAGCTATCAGTTGCTCAAGGCGTATGATGTCAATATCTCCGGTCTGGTAAGCACAACCATGCAGAATGAAGCCCGTCGTCTGCGTGCCGAACGCTGGAAAGCGGAAAATCAGGAAGGGATGGCTGAGGTCGCCCGGTTTATTGAAATGAACGGCTCTTTTGCTGACGAGAACAGGGACTGGTGA	MKQRITVTVDSDSYQLLKAYDVNISGLVSTTMQNEARRLRAERWKAENQEGMAEVARFIEMNGSFADENRDW_	0.0195546277	0.09700765484
70	AGG	R	CGT	R	14.353	0.859	Escherichia coli general	ATGAAGCAGCGTATTACAGTGACAGTTGACAGCGACAGCTATCAGTTGCTCAAGGCGTATGATGTCAATATCTCCGGTCTGGTAAGCACAACCATGCAGAATGAAGCCCGTCGTCTGCGTGCCGAACGCTGGAAAGCGGAAAATCAGGAAGGGATGGCTGAGGTCGCCCGGTTTATTGAAATGAACGGCTCTTTTGCTGACGAGAACAGGGACTGGTGA	MKQRITVTVDSDSYQLLKAYDVNISGLVSTTMQNEARRLRAERWKAENQEGMAEVARFIEMNGSFADENRDW_	0.0195546277	0.3829645094
71	GAC	D	GAT	D	0.007	1.533	Escherichia coli general	ATGAAGCAGCGTATTACAGTGACAGTTGACAGCGACAGCTATCAGTTGCTCAAGGCGTATGATGTCAATATCTCCGGTCTGGTAAGCACAACCATGCAGAATGAAGCCCGTCGTCTGCGTGCCGAACGCTGGAAAGCGGAAAATCAGGAAGGGATGGCTGAGGTCGCCCGGTTTATTGAAATGAACGGCTCTTTTGCTGACGAGAACAGGGACTGGTGA	MKQRITVTVDSDSYQLLKAYDVNISGLVSTTMQNEARRLRAERWKAENQEGMAEVARFIEMNGSFADENRDW_	0.3745215059	0.6254784941

## Sheet: Base CodonTransformer
position	wt_codon	wt_residue	mutant_codon	mutant_residue	relative_fitness	relative_ribosome_stalling	organism	original_dna	protein	merged_seq	mutated_seq	sequence_probs_wt	sequence_probs_mutant	prob_wt	prob_mutant
8	ACA	T	ACG	T	0.02	0.889	Escherichia coli general	ATGAAGCAGCGTATTACAGTGACAGTTGACAGCGACAGCTATCAGTTGCTCAAGGCGTATGATGTCAATATCTCCGGTCTGGTAAGCACAACCATGCAGAATGAAGCCCGTCGTCTGCGTGCCGAACGCTGGAAAGCGGAAAATCAGGAAGGGATGGCTGAGGTCGCCCGGTTTATTGAAATGAACGGCTCTTTTGCTGACGAGAACAGGGACTGGTGA	MKQRITVTVDSDSYQLLKAYDVNISGLVSTTMQNEARRLRAERWKAENQEGMAEVARFIEMNGSFADENRDW_	M_ATG K_AAG Q_CAG R_CGT I_ATT T_ACA V_GTG T_ACA V_GTT D_GAC S_AGC D_GAC S_AGC Y_TAT Q_CAG L_TTG L_CTC K_AAG A_GCG Y_TAT D_GAT V_GTC N_AAT I_ATC S_TCC G_GGT L_CTG V_GTA S_AGC T_ACA T_ACC M_ATG Q_CAG N_AAT E_GAA A_GCC R_CGT R_CGT L_CTG R_CGT A_GCC E_GAA R_CGC W_TGG K_AAA A_GCG E_GAA N_AAT Q_CAG E_GAA G_GGG M_ATG A_GCT E_GAG V_GTC A_GCC R_CGG F_TTT I_ATT E_GAA M_ATG N_AAC G_GGC S_TCT F_TTT A_GCT D_G…	M_ATG K_AAG Q_CAG R_CGT I_ATT T_ACA V_GTG T_ACG V_GTT D_GAC S_AGC D_GAC S_AGC Y_TAT Q_CAG L_TTG L_CTC K_AAG A_GCG Y_TAT D_GAT V_GTC N_AAT I_ATC S_TCC G_GGT L_CTG V_GTA S_AGC T_ACA T_ACC M_ATG Q_CAG N_AAT E_GAA A_GCC R_CGT R_CGT L_CTG R_CGT A_GCC E_GAA R_CGC W_TGG K_AAA A_GCG E_GAA N_AAT Q_CAG E_GAA G_GGG M_ATG A_GCT E_GAG V_GTC A_GCC R_CGG F_TTT I_ATT E_GAA M_ATG N_AAC G_GGC S_TCT F_TTT A_GCT D_G…	[0.999870777130127, 0.9298878908157349, 0.9428194761276245, 0.9210938215255737, 0.9520227909088135, 0.86879962682724, 0.9093214869499207, 0.8261680603027344, 0.9294213056564331, 0.9434129595756531, 0.9248529076576233, 0.9485117197036743, 0.9203960299491882, 0.8853046894073486, 0.9578180909156799, 0.9019919633865356, 0.8197512626647949, 0.8962067365646362, 0.9274582862854004, 0.9018037915229797, 0…	[0.999870777130127, 0.9298878908157349, 0.9428194761276245, 0.9210938215255737, 0.9520227909088135, 0.86879962682724, 0.9093214869499207, 0.003824346698820591, 0.9294213056564331, 0.9434129595756531, 0.9248529076576233, 0.9485117197036743, 0.9203960299491882, 0.8853046894073486, 0.9578180909156799, 0.9019919633865356, 0.8197512626647949, 0.8962067365646362, 0.9274582862854004, 0.9018037915229797,…	0.8261680603	0.003824346699
8	ACA	T	ACT	T	2.482	1.222	Escherichia coli general	ATGAAGCAGCGTATTACAGTGACAGTTGACAGCGACAGCTATCAGTTGCTCAAGGCGTATGATGTCAATATCTCCGGTCTGGTAAGCACAACCATGCAGAATGAAGCCCGTCGTCTGCGTGCCGAACGCTGGAAAGCGGAAAATCAGGAAGGGATGGCTGAGGTCGCCCGGTTTATTGAAATGAACGGCTCTTTTGCTGACGAGAACAGGGACTGGTGA	MKQRITVTVDSDSYQLLKAYDVNISGLVSTTMQNEARRLRAERWKAENQEGMAEVARFIEMNGSFADENRDW_	M_ATG K_AAG Q_CAG R_CGT I_ATT T_ACA V_GTG T_ACA V_GTT D_GAC S_AGC D_GAC S_AGC Y_TAT Q_CAG L_TTG L_CTC K_AAG A_GCG Y_TAT D_GAT V_GTC N_AAT I_ATC S_TCC G_GGT L_CTG V_GTA S_AGC T_ACA T_ACC M_ATG Q_CAG N_AAT E_GAA A_GCC R_CGT R_CGT L_CTG R_CGT A_GCC E_GAA R_CGC W_TGG K_AAA A_GCG E_GAA N_AAT Q_CAG E_GAA G_GGG M_ATG A_GCT E_GAG V_GTC A_GCC R_CGG F_TTT I_ATT E_GAA M_ATG N_AAC G_GGC S_TCT F_TTT A_GCT D_G…	M_ATG K_AAG Q_CAG R_CGT I_ATT T_ACA V_GTG T_ACT V_GTT D_GAC S_AGC D_GAC S_AGC Y_TAT Q_CAG L_TTG L_CTC K_AAG A_GCG Y_TAT D_GAT V_GTC N_AAT I_ATC S_TCC G_GGT L_CTG V_GTA S_AGC T_ACA T_ACC M_ATG Q_CAG N_AAT E_GAA A_GCC R_CGT R_CGT L_CTG R_CGT A_GCC E_GAA R_CGC W_TGG K_AAA A_GCG E_GAA N_AAT Q_CAG E_GAA G_GGG M_ATG A_GCT E_GAG V_GTC A_GCC R_CGG F_TTT I_ATT E_GAA M_ATG N_AAC G_GGC S_TCT F_TTT A_GCT D_G…	[0.999870777130127, 0.9298878908157349, 0.9428194761276245, 0.9210938215255737, 0.9520227909088135, 0.86879962682724, 0.9093214869499207, 0.8261680603027344, 0.9294213056564331, 0.9434129595756531, 0.9248529076576233, 0.9485117197036743, 0.9203960299491882, 0.8853046894073486, 0.9578180909156799, 0.9019919633865356, 0.8197512626647949, 0.8962067365646362, 0.9274582862854004, 0.9018037915229797, 0…	[0.999870777130127, 0.9298878908157349, 0.9428194761276245, 0.9210938215255737, 0.9520227909088135, 0.86879962682724, 0.9093214869499207, 0.00199677050113678, 0.9294213056564331, 0.9434129595756531, 0.9248529076576233, 0.9485117197036743, 0.9203960299491882, 0.8853046894073486, 0.9578180909156799, 0.9019919633865356, 0.8197512626647949, 0.8962067365646362, 0.9274582862854004, 0.9018037915229797, …	0.8261680603	0.001996770501
9	GTT	V	GTG	V	16.504	0.722	Escherichia coli general	ATGAAGCAGCGTATTACAGTGACAGTTGACAGCGACAGCTATCAGTTGCTCAAGGCGTATGATGTCAATATCTCCGGTCTGGTAAGCACAACCATGCAGAATGAAGCCCGTCGTCTGCGTGCCGAACGCTGGAAAGCGGAAAATCAGGAAGGGATGGCTGAGGTCGCCCGGTTTATTGAAATGAACGGCTCTTTTGCTGACGAGAACAGGGACTGGTGA	MKQRITVTVDSDSYQLLKAYDVNISGLVSTTMQNEARRLRAERWKAENQEGMAEVARFIEMNGSFADENRDW_	M_ATG K_AAG Q_CAG R_CGT I_ATT T_ACA V_GTG T_ACA V_GTT D_GAC S_AGC D_GAC S_AGC Y_TAT Q_CAG L_TTG L_CTC K_AAG A_GCG Y_TAT D_GAT V_GTC N_AAT I_ATC S_TCC G_GGT L_CTG V_GTA S_AGC T_ACA T_ACC M_ATG Q_CAG N_AAT E_GAA A_GCC R_CGT R_CGT L_CTG R_CGT A_GCC E_GAA R_CGC W_TGG K_AAA A_GCG E_GAA N_AAT Q_CAG E_GAA G_GGG M_ATG A_GCT E_GAG V_GTC A_GCC R_CGG F_TTT I_ATT E_GAA M_ATG N_AAC G_GGC S_TCT F_TTT A_GCT D_G…	M_ATG K_AAG Q_CAG R_CGT I_ATT T_ACA V_GTG T_ACA V_GTG D_GAC S_AGC D_GAC S_AGC Y_TAT Q_CAG L_TTG L_CTC K_AAG A_GCG Y_TAT D_GAT V_GTC N_AAT I_ATC S_TCC G_GGT L_CTG V_GTA S_AGC T_ACA T_ACC M_ATG Q_CAG N_AAT E_GAA A_GCC R_CGT R_CGT L_CTG R_CGT A_GCC E_GAA R_CGC W_TGG K_AAA A_GCG E_GAA N_AAT Q_CAG E_GAA G_GGG M_ATG A_GCT E_GAG V_GTC A_GCC R_CGG F_TTT I_ATT E_GAA M_ATG N_AAC G_GGC S_TCT F_TTT A_GCT D_G…	[0.999870777130127, 0.9298878908157349, 0.9428194761276245, 0.9210938215255737, 0.9520227909088135, 0.86879962682724, 0.9093214869499207, 0.8261680603027344, 0.9294213056564331, 0.9434129595756531, 0.9248529076576233, 0.9485117197036743, 0.9203960299491882, 0.8853046894073486, 0.9578180909156799, 0.9019919633865356, 0.8197512626647949, 0.8962067365646362, 0.9274582862854004, 0.9018037915229797, 0…	[0.999870777130127, 0.9298878908157349, 0.9428194761276245, 0.9210938215255737, 0.9520227909088135, 0.86879962682724, 0.9093214869499207, 0.8261680603027344, 0.0012795237125828862, 0.9434129595756531, 0.9248529076576233, 0.9485117197036743, 0.9203960299491882, 0.8853046894073486, 0.9578180909156799, 0.9019919633865356, 0.8197512626647949, 0.8962067365646362, 0.9274582862854004, 0.9018037915229797…	0.9294213057	0.001279523713
10	GAC	D	GAT	D	12.825	1.533	Escherichia coli general	ATGAAGCAGCGTATTACAGTGACAGTTGACAGCGACAGCTATCAGTTGCTCAAGGCGTATGATGTCAATATCTCCGGTCTGGTAAGCACAACCATGCAGAATGAAGCCCGTCGTCTGCGTGCCGAACGCTGGAAAGCGGAAAATCAGGAAGGGATGGCTGAGGTCGCCCGGTTTATTGAAATGAACGGCTCTTTTGCTGACGAGAACAGGGACTGGTGA	MKQRITVTVDSDSYQLLKAYDVNISGLVSTTMQNEARRLRAERWKAENQEGMAEVARFIEMNGSFADENRDW_	M_ATG K_AAG Q_CAG R_CGT I_ATT T_ACA V_GTG T_ACA V_GTT D_GAC S_AGC D_GAC S_AGC Y_TAT Q_CAG L_TTG L_CTC K_AAG A_GCG Y_TAT D_GAT V_GTC N_AAT I_ATC S_TCC G_GGT L_CTG V_GTA S_AGC T_ACA T_ACC M_ATG Q_CAG N_AAT E_GAA A_GCC R_CGT R_CGT L_CTG R_CGT A_GCC E_GAA R_CGC W_TGG K_AAA A_GCG E_GAA N_AAT Q_CAG E_GAA G_GGG M_ATG A_GCT E_GAG V_GTC A_GCC R_CGG F_TTT I_ATT E_GAA M_ATG N_AAC G_GGC S_TCT F_TTT A_GCT D_G…	M_ATG K_AAG Q_CAG R_CGT I_ATT T_ACA V_GTG T_ACA V_GTT D_GAT S_AGC D_GAC S_AGC Y_TAT Q_CAG L_TTG L_CTC K_AAG A_GCG Y_TAT D_GAT V_GTC N_AAT I_ATC S_TCC G_GGT L_CTG V_GTA S_AGC T_ACA T_ACC M_ATG Q_CAG N_AAT E_GAA A_GCC R_CGT R_CGT L_CTG R_CGT A_GCC E_GAA R_CGC W_TGG K_AAA A_GCG E_GAA N_AAT Q_CAG E_GAA G_GGG M_ATG A_GCT E_GAG V_GTC A_GCC R_CGG F_TTT I_ATT E_GAA M_ATG N_AAC G_GGC S_TCT F_TTT A_GCT D_G…	[0.999870777130127, 0.9298878908157349, 0.9428194761276245, 0.9210938215255737, 0.9520227909088135, 0.86879962682724, 0.9093214869499207, 0.8261680603027344, 0.9294213056564331, 0.9434129595756531, 0.9248529076576233, 0.9485117197036743, 0.9203960299491882, 0.8853046894073486, 0.9578180909156799, 0.9019919633865356, 0.8197512626647949, 0.8962067365646362, 0.9274582862854004, 0.9018037915229797, 0…	[0.999870777130127, 0.9298878908157349, 0.9428194761276245, 0.9210938215255737, 0.9520227909088135, 0.86879962682724, 0.9093214869499207, 0.8261680603027344, 0.9294213056564331, 0.002272342797368765, 0.9248529076576233, 0.9485117197036743, 0.9203960299491882, 0.8853046894073486, 0.9578180909156799, 0.9019919633865356, 0.8197512626647949, 0.8962067365646362, 0.9274582862854004, 0.9018037915229797,…	0.9434129596	0.002272342797
11	AGC	S	AGT	S	0.045	4.786	Escherichia coli general	ATGAAGCAGCGTATTACAGTGACAGTTGACAGCGACAGCTATCAGTTGCTCAAGGCGTATGATGTCAATATCTCCGGTCTGGTAAGCACAACCATGCAGAATGAAGCCCGTCGTCTGCGTGCCGAACGCTGGAAAGCGGAAAATCAGGAAGGGATGGCTGAGGTCGCCCGGTTTATTGAAATGAACGGCTCTTTTGCTGACGAGAACAGGGACTGGTGA	MKQRITVTVDSDSYQLLKAYDVNISGLVSTTMQNEARRLRAERWKAENQEGMAEVARFIEMNGSFADENRDW_	M_ATG K_AAG Q_CAG R_CGT I_ATT T_ACA V_GTG T_ACA V_GTT D_GAC S_AGC D_GAC S_AGC Y_TAT Q_CAG L_TTG L_CTC K_AAG A_GCG Y_TAT D_GAT V_GTC N_AAT I_ATC S_TCC G_GGT L_CTG V_GTA S_AGC T_ACA T_ACC M_ATG Q_CAG N_AAT E_GAA A_GCC R_CGT R_CGT L_CTG R_CGT A_GCC E_GAA R_CGC W_TGG K_AAA A_GCG E_GAA N_AAT Q_CAG E_GAA G_GGG M_ATG A_GCT E_GAG V_GTC A_GCC R_CGG F_TTT I_ATT E_GAA M_ATG N_AAC G_GGC S_TCT F_TTT A_GCT D_G…	M_ATG K_AAG Q_CAG R_CGT I_ATT T_ACA V_GTG T_ACA V_GTT D_GAC S_AGT D_GAC S_AGC Y_TAT Q_CAG L_TTG L_CTC K_AAG A_GCG Y_TAT D_GAT V_GTC N_AAT I_ATC S_TCC G_GGT L_CTG V_GTA S_AGC T_ACA T_ACC M_ATG Q_CAG N_AAT E_GAA A_GCC R_CGT R_CGT L_CTG R_CGT A_GCC E_GAA R_CGC W_TGG K_AAA A_GCG E_GAA N_AAT Q_CAG E_GAA G_GGG M_ATG A_GCT E_GAG V_GTC A_GCC R_CGG F_TTT I_ATT E_GAA M_ATG N_AAC G_GGC S_TCT F_TTT A_GCT D_G…	[0.999870777130127, 0.9298878908157349, 0.9428194761276245, 0.9210938215255737, 0.9520227909088135, 0.86879962682724, 0.9093214869499207, 0.8261680603027344, 0.9294213056564331, 0.9434129595756531, 0.9248529076576233, 0.9485117197036743, 0.9203960299491882, 0.8853046894073486, 0.9578180909156799, 0.9019919633865356, 0.8197512626647949, 0.8962067365646362, 0.9274582862854004, 0.9018037915229797, 0…	[0.999870777130127, 0.9298878908157349, 0.9428194761276245, 0.9210938215255737, 0.9520227909088135, 0.86879962682724, 0.9093214869499207, 0.8261680603027344, 0.9294213056564331, 0.9434129595756531, 0.0013028797693550587, 0.9485117197036743, 0.9203960299491882, 0.8853046894073486, 0.9578180909156799, 0.9019919633865356, 0.8197512626647949, 0.8962067365646362, 0.9274582862854004, 0.9018037915229797…	0.9248529077	0.001302879769
11	AGC	S	TCG	S	0.007	1.143	Escherichia coli general	ATGAAGCAGCGTATTACAGTGACAGTTGACAGCGACAGCTATCAGTTGCTCAAGGCGTATGATGTCAATATCTCCGGTCTGGTAAGCACAACCATGCAGAATGAAGCCCGTCGTCTGCGTGCCGAACGCTGGAAAGCGGAAAATCAGGAAGGGATGGCTGAGGTCGCCCGGTTTATTGAAATGAACGGCTCTTTTGCTGACGAGAACAGGGACTGGTGA	MKQRITVTVDSDSYQLLKAYDVNISGLVSTTMQNEARRLRAERWKAENQEGMAEVARFIEMNGSFADENRDW_	M_ATG K_AAG Q_CAG R_CGT I_ATT T_ACA V_GTG T_ACA V_GTT D_GAC S_AGC D_GAC S_AGC Y_TAT Q_CAG L_TTG L_CTC K_AAG A_GCG Y_TAT D_GAT V_GTC N_AAT I_ATC S_TCC G_GGT L_CTG V_GTA S_AGC T_ACA T_ACC M_ATG Q_CAG N_AAT E_GAA A_GCC R_CGT R_CGT L_CTG R_CGT A_GCC E_GAA R_CGC W_TGG K_AAA A_GCG E_GAA N_AAT Q_CAG E_GAA G_GGG M_ATG A_GCT E_GAG V_GTC A_GCC R_CGG F_TTT I_ATT E_GAA M_ATG N_AAC G_GGC S_TCT F_TTT A_GCT D_G…	M_ATG K_AAG Q_CAG R_CGT I_ATT T_ACA V_GTG T_ACA V_GTT D_GAC S_TCG D_GAC S_AGC Y_TAT Q_CAG L_TTG L_CTC K_AAG A_GCG Y_TAT D_GAT V_GTC N_AAT I_ATC S_TCC G_GGT L_CTG V_GTA S_AGC T_ACA T_ACC M_ATG Q_CAG N_AAT E_GAA A_GCC R_CGT R_CGT L_CTG R_CGT A_GCC E_GAA R_CGC W_TGG K_AAA A_GCG E_GAA N_AAT Q_CAG E_GAA G_GGG M_ATG A_GCT E_GAG V_GTC A_GCC R_CGG F_TTT I_ATT E_GAA M_ATG N_AAC G_GGC S_TCT F_TTT A_GCT D_G…	[0.999870777130127, 0.9298878908157349, 0.9428194761276245, 0.9210938215255737, 0.9520227909088135, 0.86879962682724, 0.9093214869499207, 0.8261680603027344, 0.9294213056564331, 0.9434129595756531, 0.9248529076576233, 0.9485117197036743, 0.9203960299491882, 0.8853046894073486, 0.9578180909156799, 0.9019919633865356, 0.8197512626647949, 0.8962067365646362, 0.9274582862854004, 0.9018037915229797, 0…	[0.999870777130127, 0.9298878908157349, 0.9428194761276245, 0.9210938215255737, 0.9520227909088135, 0.86879962682724, 0.9093214869499207, 0.8261680603027344, 0.9294213056564331, 0.9434129595756531, 0.00040670554153621197, 0.9485117197036743, 0.9203960299491882, 0.8853046894073486, 0.9578180909156799, 0.9019919633865356, 0.8197512626647949, 0.8962067365646362, 0.9274582862854004, 0.901803791522979…	0.9248529077	0.0004067055415
11	AGC	S	TCT	S	0.011	1.357	Escherichia coli general	ATGAAGCAGCGTATTACAGTGACAGTTGACAGCGACAGCTATCAGTTGCTCAAGGCGTATGATGTCAATATCTCCGGTCTGGTAAGCACAACCATGCAGAATGAAGCCCGTCGTCTGCGTGCCGAACGCTGGAAAGCGGAAAATCAGGAAGGGATGGCTGAGGTCGCCCGGTTTATTGAAATGAACGGCTCTTTTGCTGACGAGAACAGGGACTGGTGA	MKQRITVTVDSDSYQLLKAYDVNISGLVSTTMQNEARRLRAERWKAENQEGMAEVARFIEMNGSFADENRDW_	M_ATG K_AAG Q_CAG R_CGT I_ATT T_ACA V_GTG T_ACA V_GTT D_GAC S_AGC D_GAC S_AGC Y_TAT Q_CAG L_TTG L_CTC K_AAG A_GCG Y_TAT D_GAT V_GTC N_AAT I_ATC S_TCC G_GGT L_CTG V_GTA S_AGC T_ACA T_ACC M_ATG Q_CAG N_AAT E_GAA A_GCC R_CGT R_CGT L_CTG R_CGT A_GCC E_GAA R_CGC W_TGG K_AAA A_GCG E_GAA N_AAT Q_CAG E_GAA G_GGG M_ATG A_GCT E_GAG V_GTC A_GCC R_CGG F_TTT I_ATT E_GAA M_ATG N_AAC G_GGC S_TCT F_TTT A_GCT D_G…	M_ATG K_AAG Q_CAG R_CGT I_ATT T_ACA V_GTG T_ACA V_GTT D_GAC S_TCT D_GAC S_AGC Y_TAT Q_CAG L_TTG L_CTC K_AAG A_GCG Y_TAT D_GAT V_GTC N_AAT I_ATC S_TCC G_GGT L_CTG V_GTA S_AGC T_ACA T_ACC M_ATG Q_CAG N_AAT E_GAA A_GCC R_CGT R_CGT L_CTG R_CGT A_GCC E_GAA R_CGC W_TGG K_AAA A_GCG E_GAA N_AAT Q_CAG E_GAA G_GGG M_ATG A_GCT E_GAG V_GTC A_GCC R_CGG F_TTT I_ATT E_GAA M_ATG N_AAC G_GGC S_TCT F_TTT A_GCT D_G…	[0.999870777130127, 0.9298878908157349, 0.9428194761276245, 0.9210938215255737, 0.9520227909088135, 0.86879962682724, 0.9093214869499207, 0.8261680603027344, 0.9294213056564331, 0.9434129595756531, 0.9248529076576233, 0.9485117197036743, 0.9203960299491882, 0.8853046894073486, 0.9578180909156799, 0.9019919633865356, 0.8197512626647949, 0.8962067365646362, 0.9274582862854004, 0.9018037915229797, 0…	[0.999870777130127, 0.9298878908157349, 0.9428194761276245, 0.9210938215255737, 0.9520227909088135, 0.86879962682724, 0.9093214869499207, 0.8261680603027344, 0.9294213056564331, 0.9434129595756531, 0.0006620750646106899, 0.9485117197036743, 0.9203960299491882, 0.8853046894073486, 0.9578180909156799, 0.9019919633865356, 0.8197512626647949, 0.8962067365646362, 0.9274582862854004, 0.9018037915229797…	0.9248529077	0.0006620750646
12	GAC	D	GAT	D	0.051	1.533	Escherichia coli general	ATGAAGCAGCGTATTACAGTGACAGTTGACAGCGACAGCTATCAGTTGCTCAAGGCGTATGATGTCAATATCTCCGGTCTGGTAAGCACAACCATGCAGAATGAAGCCCGTCGTCTGCGTGCCGAACGCTGGAAAGCGGAAAATCAGGAAGGGATGGCTGAGGTCGCCCGGTTTATTGAAATGAACGGCTCTTTTGCTGACGAGAACAGGGACTGGTGA	MKQRITVTVDSDSYQLLKAYDVNISGLVSTTMQNEARRLRAERWKAENQEGMAEVARFIEMNGSFADENRDW_	M_ATG K_AAG Q_CAG R_CGT I_ATT T_ACA V_GTG T_ACA V_GTT D_GAC S_AGC D_GAC S_AGC Y_TAT Q_CAG L_TTG L_CTC K_AAG A_GCG Y_TAT D_GAT V_GTC N_AAT I_ATC S_TCC G_GGT L_CTG V_GTA S_AGC T_ACA T_ACC M_ATG Q_CAG N_AAT E_GAA A_GCC R_CGT R_CGT L_CTG R_CGT A_GCC E_GAA R_CGC W_TGG K_AAA A_GCG E_GAA N_AAT Q_CAG E_GAA G_GGG M_ATG A_GCT E_GAG V_GTC A_GCC R_CGG F_TTT I_ATT E_GAA M_ATG N_AAC G_GGC S_TCT F_TTT A_GCT D_G…	M_ATG K_AAG Q_CAG R_CGT I_ATT T_ACA V_GTG T_ACA V_GTT D_GAC S_AGC D_GAT S_AGC Y_TAT Q_CAG L_TTG L_CTC K_AAG A_GCG Y_TAT D_GAT V_GTC N_AAT I_ATC S_TCC G_GGT L_CTG V_GTA S_AGC T_ACA T_ACC M_ATG Q_CAG N_AAT E_GAA A_GCC R_CGT R_CGT L_CTG R_CGT A_GCC E_GAA R_CGC W_TGG K_AAA A_GCG E_GAA N_AAT Q_CAG E_GAA G_GGG M_ATG A_GCT E_GAG V_GTC A_GCC R_CGG F_TTT I_ATT E_GAA M_ATG N_AAC G_GGC S_TCT F_TTT A_GCT D_G…	[0.999870777130127, 0.9298878908157349, 0.9428194761276245, 0.9210938215255737, 0.9520227909088135, 0.86879962682724, 0.9093214869499207, 0.8261680603027344, 0.9294213056564331, 0.9434129595756531, 0.9248529076576233, 0.9485117197036743, 0.9203960299491882, 0.8853046894073486, 0.9578180909156799, 0.9019919633865356, 0.8197512626647949, 0.8962067365646362, 0.9274582862854004, 0.9018037915229797, 0…	[0.999870777130127, 0.9298878908157349, 0.9428194761276245, 0.9210938215255737, 0.9520227909088135, 0.86879962682724, 0.9093214869499207, 0.8261680603027344, 0.9294213056564331, 0.9434129595756531, 0.9248529076576233, 0.0018919986905530095, 0.9203960299491882, 0.8853046894073486, 0.9578180909156799, 0.9019919633865356, 0.8197512626647949, 0.8962067365646362, 0.9274582862854004, 0.9018037915229797…	0.9485117197	0.001891998691
13	AGC	S	AGT	S	0.066	4.786	Escherichia coli general	ATGAAGCAGCGTATTACAGTGACAGTTGACAGCGACAGCTATCAGTTGCTCAAGGCGTATGATGTCAATATCTCCGGTCTGGTAAGCACAACCATGCAGAATGAAGCCCGTCGTCTGCGTGCCGAACGCTGGAAAGCGGAAAATCAGGAAGGGATGGCTGAGGTCGCCCGGTTTATTGAAATGAACGGCTCTTTTGCTGACGAGAACAGGGACTGGTGA	MKQRITVTVDSDSYQLLKAYDVNISGLVSTTMQNEARRLRAERWKAENQEGMAEVARFIEMNGSFADENRDW_	M_ATG K_AAG Q_CAG R_CGT I_ATT T_ACA V_GTG T_ACA V_GTT D_GAC S_AGC D_GAC S_AGC Y_TAT Q_CAG L_TTG L_CTC K_AAG A_GCG Y_TAT D_GAT V_GTC N_AAT I_ATC S_TCC G_GGT L_CTG V_GTA S_AGC T_ACA T_ACC M_ATG Q_CAG N_AAT E_GAA A_GCC R_CGT R_CGT L_CTG R_CGT A_GCC E_GAA R_CGC W_TGG K_AAA A_GCG E_GAA N_AAT Q_CAG E_GAA G_GGG M_ATG A_GCT E_GAG V_GTC A_GCC R_CGG F_TTT I_ATT E_GAA M_ATG N_AAC G_GGC S_TCT F_TTT A_GCT D_G…	M_ATG K_AAG Q_CAG R_CGT I_ATT T_ACA V_GTG T_ACA V_GTT D_GAC S_AGC D_GAC S_AGT Y_TAT Q_CAG L_TTG L_CTC K_AAG A_GCG Y_TAT D_GAT V_GTC N_AAT I_ATC S_TCC G_GGT L_CTG V_GTA S_AGC T_ACA T_ACC M_ATG Q_CAG N_AAT E_GAA A_GCC R_CGT R_CGT L_CTG R_CGT A_GCC E_GAA R_CGC W_TGG K_AAA A_GCG E_GAA N_AAT Q_CAG E_GAA G_GGG M_ATG A_GCT E_GAG V_GTC A_GCC R_CGG F_TTT I_ATT E_GAA M_ATG N_AAC G_GGC S_TCT F_TTT A_GCT D_G…	[0.999870777130127, 0.9298878908157349, 0.9428194761276245, 0.9210938215255737, 0.9520227909088135, 0.86879962682724, 0.9093214869499207, 0.8261680603027344, 0.9294213056564331, 0.9434129595756531, 0.9248529076576233, 0.9485117197036743, 0.9203960299491882, 0.8853046894073486, 0.9578180909156799, 0.9019919633865356, 0.8197512626647949, 0.8962067365646362, 0.9274582862854004, 0.9018037915229797, 0…	[0.999870777130127, 0.9298878908157349, 0.9428194761276245, 0.9210938215255737, 0.9520227909088135, 0.86879962682724, 0.9093214869499207, 0.8261680603027344, 0.9294213056564331, 0.9434129595756531, 0.9248529076576233, 0.9485117197036743, 0.0010233791545033455, 0.8853046894073486, 0.9578180909156799, 0.9019919633865356, 0.8197512626647949, 0.8962067365646362, 0.9274582862854004, 0.9018037915229797…	0.9203960299	0.001023379155
13	AGC	S	TCG	S	0.004	1.143	Escherichia coli general	ATGAAGCAGCGTATTACAGTGACAGTTGACAGCGACAGCTATCAGTTGCTCAAGGCGTATGATGTCAATATCTCCGGTCTGGTAAGCACAACCATGCAGAATGAAGCCCGTCGTCTGCGTGCCGAACGCTGGAAAGCGGAAAATCAGGAAGGGATGGCTGAGGTCGCCCGGTTTATTGAAATGAACGGCTCTTTTGCTGACGAGAACAGGGACTGGTGA	MKQRITVTVDSDSYQLLKAYDVNISGLVSTTMQNEARRLRAERWKAENQEGMAEVARFIEMNGSFADENRDW_	M_ATG K_AAG Q_CAG R_CGT I_ATT T_ACA V_GTG T_ACA V_GTT D_GAC S_AGC D_GAC S_AGC Y_TAT Q_CAG L_TTG L_CTC K_AAG A_GCG Y_TAT D_GAT V_GTC N_AAT I_ATC S_TCC G_GGT L_CTG V_GTA S_AGC T_ACA T_ACC M_ATG Q_CAG N_AAT E_GAA A_GCC R_CGT R_CGT L_CTG R_CGT A_GCC E_GAA R_CGC W_TGG K_AAA A_GCG E_GAA N_AAT Q_CAG E_GAA G_GGG M_ATG A_GCT E_GAG V_GTC A_GCC R_CGG F_TTT I_ATT E_GAA M_ATG N_AAC G_GGC S_TCT F_TTT A_GCT D_G…	M_ATG K_AAG Q_CAG R_CGT I_ATT T_ACA V_GTG T_ACA V_GTT D_GAC S_AGC D_GAC S_TCG Y_TAT Q_CAG L_TTG L_CTC K_AAG A_GCG Y_TAT D_GAT V_GTC N_AAT I_ATC S_TCC G_GGT L_CTG V_GTA S_AGC T_ACA T_ACC M_ATG Q_CAG N_AAT E_GAA A_GCC R_CGT R_CGT L_CTG R_CGT A_GCC E_GAA R_CGC W_TGG K_AAA A_GCG E_GAA N_AAT Q_CAG E_GAA G_GGG M_ATG A_GCT E_GAG V_GTC A_GCC R_CGG F_TTT I_ATT E_GAA M_ATG N_AAC G_GGC S_TCT F_TTT A_GCT D_G…	[0.999870777130127, 0.9298878908157349, 0.9428194761276245, 0.9210938215255737, 0.9520227909088135, 0.86879962682724, 0.9093214869499207, 0.8261680603027344, 0.9294213056564331, 0.9434129595756531, 0.9248529076576233, 0.9485117197036743, 0.9203960299491882, 0.8853046894073486, 0.9578180909156799, 0.9019919633865356, 0.8197512626647949, 0.8962067365646362, 0.9274582862854004, 0.9018037915229797, 0…	[0.999870777130127, 0.9298878908157349, 0.9428194761276245, 0.9210938215255737, 0.9520227909088135, 0.86879962682724, 0.9093214869499207, 0.8261680603027344, 0.9294213056564331, 0.9434129595756531, 0.9248529076576233, 0.9485117197036743, 0.0004928979906253517, 0.8853046894073486, 0.9578180909156799, 0.9019919633865356, 0.8197512626647949, 0.8962067365646362, 0.9274582862854004, 0.9018037915229797…	0.9203960299	0.0004928979906
13	AGC	S	TCT	S	0	1.357	Escherichia coli general	ATGAAGCAGCGTATTACAGTGACAGTTGACAGCGACAGCTATCAGTTGCTCAAGGCGTATGATGTCAATATCTCCGGTCTGGTAAGCACAACCATGCAGAATGAAGCCCGTCGTCTGCGTGCCGAACGCTGGAAAGCGGAAAATCAGGAAGGGATGGCTGAGGTCGCCCGGTTTATTGAAATGAACGGCTCTTTTGCTGACGAGAACAGGGACTGGTGA	MKQRITVTVDSDSYQLLKAYDVNISGLVSTTMQNEARRLRAERWKAENQEGMAEVARFIEMNGSFADENRDW_	M_ATG K_AAG Q_CAG R_CGT I_ATT T_ACA V_GTG T_ACA V_GTT D_GAC S_AGC D_GAC S_AGC Y_TAT Q_CAG L_TTG L_CTC K_AAG A_GCG Y_TAT D_GAT V_GTC N_AAT I_ATC S_TCC G_GGT L_CTG V_GTA S_AGC T_ACA T_ACC M_ATG Q_CAG N_AAT E_GAA A_GCC R_CGT R_CGT L_CTG R_CGT A_GCC E_GAA R_CGC W_TGG K_AAA A_GCG E_GAA N_AAT Q_CAG E_GAA G_GGG M_ATG A_GCT E_GAG V_GTC A_GCC R_CGG F_TTT I_ATT E_GAA M_ATG N_AAC G_GGC S_TCT F_TTT A_GCT D_G…	M_ATG K_AAG Q_CAG R_CGT I_ATT T_ACA V_GTG T_ACA V_GTT D_GAC S_AGC D_GAC S_TCT Y_TAT Q_CAG L_TTG L_CTC K_AAG A_GCG Y_TAT D_GAT V_GTC N_AAT I_ATC S_TCC G_GGT L_CTG V_GTA S_AGC T_ACA T_ACC M_ATG Q_CAG N_AAT E_GAA A_GCC R_CGT R_CGT L_CTG R_CGT A_GCC E_GAA R_CGC W_TGG K_AAA A_GCG E_GAA N_AAT Q_CAG E_GAA G_GGG M_ATG A_GCT E_GAG V_GTC A_GCC R_CGG F_TTT I_ATT E_GAA M_ATG N_AAC G_GGC S_TCT F_TTT A_GCT D_G…	[0.999870777130127, 0.9298878908157349, 0.9428194761276245, 0.9210938215255737, 0.9520227909088135, 0.86879962682724, 0.9093214869499207, 0.8261680603027344, 0.9294213056564331, 0.9434129595756531, 0.9248529076576233, 0.9485117197036743, 0.9203960299491882, 0.8853046894073486, 0.9578180909156799, 0.9019919633865356, 0.8197512626647949, 0.8962067365646362, 0.9274582862854004, 0.9018037915229797, 0…	[0.999870777130127, 0.9298878908157349, 0.9428194761276245, 0.9210938215255737, 0.9520227909088135, 0.86879962682724, 0.9093214869499207, 0.8261680603027344, 0.9294213056564331, 0.9434129595756531, 0.9248529076576233, 0.9485117197036743, 0.0007956688641570508, 0.8853046894073486, 0.9578180909156799, 0.9019919633865356, 0.8197512626647949, 0.8962067365646362, 0.9274582862854004, 0.9018037915229797…	0.9203960299	0.0007956688642
16	TTG	L	CTG	L	1.286	0.667	Escherichia coli general	ATGAAGCAGCGTATTACAGTGACAGTTGACAGCGACAGCTATCAGTTGCTCAAGGCGTATGATGTCAATATCTCCGGTCTGGTAAGCACAACCATGCAGAATGAAGCCCGTCGTCTGCGTGCCGAACGCTGGAAAGCGGAAAATCAGGAAGGGATGGCTGAGGTCGCCCGGTTTATTGAAATGAACGGCTCTTTTGCTGACGAGAACAGGGACTGGTGA	MKQRITVTVDSDSYQLLKAYDVNISGLVSTTMQNEARRLRAERWKAENQEGMAEVARFIEMNGSFADENRDW_	M_ATG K_AAG Q_CAG R_CGT I_ATT T_ACA V_GTG T_ACA V_GTT D_GAC S_AGC D_GAC S_AGC Y_TAT Q_CAG L_TTG L_CTC K_AAG A_GCG Y_TAT D_GAT V_GTC N_AAT I_ATC S_TCC G_GGT L_CTG V_GTA S_AGC T_ACA T_ACC M_ATG Q_CAG N_AAT E_GAA A_GCC R_CGT R_CGT L_CTG R_CGT A_GCC E_GAA R_CGC W_TGG K_AAA A_GCG E_GAA N_AAT Q_CAG E_GAA G_GGG M_ATG A_GCT E_GAG V_GTC A_GCC R_CGG F_TTT I_ATT E_GAA M_ATG N_AAC G_GGC S_TCT F_TTT A_GCT D_G…	M_ATG K_AAG Q_CAG R_CGT I_ATT T_ACA V_GTG T_ACA V_GTT D_GAC S_AGC D_GAC S_AGC Y_TAT Q_CAG L_CTG L_CTC K_AAG A_GCG Y_TAT D_GAT V_GTC N_AAT I_ATC S_TCC G_GGT L_CTG V_GTA S_AGC T_ACA T_ACC M_ATG Q_CAG N_AAT E_GAA A_GCC R_CGT R_CGT L_CTG R_CGT A_GCC E_GAA R_CGC W_TGG K_AAA A_GCG E_GAA N_AAT Q_CAG E_GAA G_GGG M_ATG A_GCT E_GAG V_GTC A_GCC R_CGG F_TTT I_ATT E_GAA M_ATG N_AAC G_GGC S_TCT F_TTT A_GCT D_G…	[0.999870777130127, 0.9298878908157349, 0.9428194761276245, 0.9210938215255737, 0.9520227909088135, 0.86879962682724, 0.9093214869499207, 0.8261680603027344, 0.9294213056564331, 0.9434129595756531, 0.9248529076576233, 0.9485117197036743, 0.9203960299491882, 0.8853046894073486, 0.9578180909156799, 0.9019919633865356, 0.8197512626647949, 0.8962067365646362, 0.9274582862854004, 0.9018037915229797, 0…	[0.999870777130127, 0.9298878908157349, 0.9428194761276245, 0.9210938215255737, 0.9520227909088135, 0.86879962682724, 0.9093214869499207, 0.8261680603027344, 0.9294213056564331, 0.9434129595756531, 0.9248529076576233, 0.9485117197036743, 0.9203960299491882, 0.8853046894073486, 0.9578180909156799, 0.004960683640092611, 0.8197512626647949, 0.8962067365646362, 0.9274582862854004, 0.9018037915229797,…	0.9019919634	0.00496068364
16	TTG	L	CTT	L	3.353	1.533	Escherichia coli general	ATGAAGCAGCGTATTACAGTGACAGTTGACAGCGACAGCTATCAGTTGCTCAAGGCGTATGATGTCAATATCTCCGGTCTGGTAAGCACAACCATGCAGAATGAAGCCCGTCGTCTGCGTGCCGAACGCTGGAAAGCGGAAAATCAGGAAGGGATGGCTGAGGTCGCCCGGTTTATTGAAATGAACGGCTCTTTTGCTGACGAGAACAGGGACTGGTGA	MKQRITVTVDSDSYQLLKAYDVNISGLVSTTMQNEARRLRAERWKAENQEGMAEVARFIEMNGSFADENRDW_	M_ATG K_AAG Q_CAG R_CGT I_ATT T_ACA V_GTG T_ACA V_GTT D_GAC S_AGC D_GAC S_AGC Y_TAT Q_CAG L_TTG L_CTC K_AAG A_GCG Y_TAT D_GAT V_GTC N_AAT I_ATC S_TCC G_GGT L_CTG V_GTA S_AGC T_ACA T_ACC M_ATG Q_CAG N_AAT E_GAA A_GCC R_CGT R_CGT L_CTG R_CGT A_GCC E_GAA R_CGC W_TGG K_AAA A_GCG E_GAA N_AAT Q_CAG E_GAA G_GGG M_ATG A_GCT E_GAG V_GTC A_GCC R_CGG F_TTT I_ATT E_GAA M_ATG N_AAC G_GGC S_TCT F_TTT A_GCT D_G…	M_ATG K_AAG Q_CAG R_CGT I_ATT T_ACA V_GTG T_ACA V_GTT D_GAC S_AGC D_GAC S_AGC Y_TAT Q_CAG L_CTT L_CTC K_AAG A_GCG Y_TAT D_GAT V_GTC N_AAT I_ATC S_TCC G_GGT L_CTG V_GTA S_AGC T_ACA T_ACC M_ATG Q_CAG N_AAT E_GAA A_GCC R_CGT R_CGT L_CTG R_CGT A_GCC E_GAA R_CGC W_TGG K_AAA A_GCG E_GAA N_AAT Q_CAG E_GAA G_GGG M_ATG A_GCT E_GAG V_GTC A_GCC R_CGG F_TTT I_ATT E_GAA M_ATG N_AAC G_GGC S_TCT F_TTT A_GCT D_G…	[0.999870777130127, 0.9298878908157349, 0.9428194761276245, 0.9210938215255737, 0.9520227909088135, 0.86879962682724, 0.9093214869499207, 0.8261680603027344, 0.9294213056564331, 0.9434129595756531, 0.9248529076576233, 0.9485117197036743, 0.9203960299491882, 0.8853046894073486, 0.9578180909156799, 0.9019919633865356, 0.8197512626647949, 0.8962067365646362, 0.9274582862854004, 0.9018037915229797, 0…	[0.999870777130127, 0.9298878908157349, 0.9428194761276245, 0.9210938215255737, 0.9520227909088135, 0.86879962682724, 0.9093214869499207, 0.8261680603027344, 0.9294213056564331, 0.9434129595756531, 0.9248529076576233, 0.9485117197036743, 0.9203960299491882, 0.8853046894073486, 0.9578180909156799, 0.0013762695016339421, 0.8197512626647949, 0.8962067365646362, 0.9274582862854004, 0.9018037915229797…	0.9019919634	0.001376269502
17	CTC	L	CTG	L	0.065	0.476	Escherichia coli general	ATGAAGCAGCGTATTACAGTGACAGTTGACAGCGACAGCTATCAGTTGCTCAAGGCGTATGATGTCAATATCTCCGGTCTGGTAAGCACAACCATGCAGAATGAAGCCCGTCGTCTGCGTGCCGAACGCTGGAAAGCGGAAAATCAGGAAGGGATGGCTGAGGTCGCCCGGTTTATTGAAATGAACGGCTCTTTTGCTGACGAGAACAGGGACTGGTGA	MKQRITVTVDSDSYQLLKAYDVNISGLVSTTMQNEARRLRAERWKAENQEGMAEVARFIEMNGSFADENRDW_	M_ATG K_AAG Q_CAG R_CGT I_ATT T_ACA V_GTG T_ACA V_GTT D_GAC S_AGC D_GAC S_AGC Y_TAT Q_CAG L_TTG L_CTC K_AAG A_GCG Y_TAT D_GAT V_GTC N_AAT I_ATC S_TCC G_GGT L_CTG V_GTA S_AGC T_ACA T_ACC M_ATG Q_CAG N_AAT E_GAA A_GCC R_CGT R_CGT L_CTG R_CGT A_GCC E_GAA R_CGC W_TGG K_AAA A_GCG E_GAA N_AAT Q_CAG E_GAA G_GGG M_ATG A_GCT E_GAG V_GTC A_GCC R_CGG F_TTT I_ATT E_GAA M_ATG N_AAC G_GGC S_TCT F_TTT A_GCT D_G…	M_ATG K_AAG Q_CAG R_CGT I_ATT T_ACA V_GTG T_ACA V_GTT D_GAC S_AGC D_GAC S_AGC Y_TAT Q_CAG L_TTG L_CTG K_AAG A_GCG Y_TAT D_GAT V_GTC N_AAT I_ATC S_TCC G_GGT L_CTG V_GTA S_AGC T_ACA T_ACC M_ATG Q_CAG N_AAT E_GAA A_GCC R_CGT R_CGT L_CTG R_CGT A_GCC E_GAA R_CGC W_TGG K_AAA A_GCG E_GAA N_AAT Q_CAG E_GAA G_GGG M_ATG A_GCT E_GAG V_GTC A_GCC R_CGG F_TTT I_ATT E_GAA M_ATG N_AAC G_GGC S_TCT F_TTT A_GCT D_G…	[0.999870777130127, 0.9298878908157349, 0.9428194761276245, 0.9210938215255737, 0.9520227909088135, 0.86879962682724, 0.9093214869499207, 0.8261680603027344, 0.9294213056564331, 0.9434129595756531, 0.9248529076576233, 0.9485117197036743, 0.9203960299491882, 0.8853046894073486, 0.9578180909156799, 0.9019919633865356, 0.8197512626647949, 0.8962067365646362, 0.9274582862854004, 0.9018037915229797, 0…	[0.999870777130127, 0.9298878908157349, 0.9428194761276245, 0.9210938215255737, 0.9520227909088135, 0.86879962682724, 0.9093214869499207, 0.8261680603027344, 0.9294213056564331, 0.9434129595756531, 0.9248529076576233, 0.9485117197036743, 0.9203960299491882, 0.8853046894073486, 0.9578180909156799, 0.9019919633865356, 0.009754292666912079, 0.8962067365646362, 0.9274582862854004, 0.9018037915229797,…	0.8197512627	0.009754292667
17	CTC	L	CTT	L	0.16	1.095	Escherichia coli general	ATGAAGCAGCGTATTACAGTGACAGTTGACAGCGACAGCTATCAGTTGCTCAAGGCGTATGATGTCAATATCTCCGGTCTGGTAAGCACAACCATGCAGAATGAAGCCCGTCGTCTGCGTGCCGAACGCTGGAAAGCGGAAAATCAGGAAGGGATGGCTGAGGTCGCCCGGTTTATTGAAATGAACGGCTCTTTTGCTGACGAGAACAGGGACTGGTGA	MKQRITVTVDSDSYQLLKAYDVNISGLVSTTMQNEARRLRAERWKAENQEGMAEVARFIEMNGSFADENRDW_	M_ATG K_AAG Q_CAG R_CGT I_ATT T_ACA V_GTG T_ACA V_GTT D_GAC S_AGC D_GAC S_AGC Y_TAT Q_CAG L_TTG L_CTC K_AAG A_GCG Y_TAT D_GAT V_GTC N_AAT I_ATC S_TCC G_GGT L_CTG V_GTA S_AGC T_ACA T_ACC M_ATG Q_CAG N_AAT E_GAA A_GCC R_CGT R_CGT L_CTG R_CGT A_GCC E_GAA R_CGC W_TGG K_AAA A_GCG E_GAA N_AAT Q_CAG E_GAA G_GGG M_ATG A_GCT E_GAG V_GTC A_GCC R_CGG F_TTT I_ATT E_GAA M_ATG N_AAC G_GGC S_TCT F_TTT A_GCT D_G…	M_ATG K_AAG Q_CAG R_CGT I_ATT T_ACA V_GTG T_ACA V_GTT D_GAC S_AGC D_GAC S_AGC Y_TAT Q_CAG L_TTG L_CTT K_AAG A_GCG Y_TAT D_GAT V_GTC N_AAT I_ATC S_TCC G_GGT L_CTG V_GTA S_AGC T_ACA T_ACC M_ATG Q_CAG N_AAT E_GAA A_GCC R_CGT R_CGT L_CTG R_CGT A_GCC E_GAA R_CGC W_TGG K_AAA A_GCG E_GAA N_AAT Q_CAG E_GAA G_GGG M_ATG A_GCT E_GAG V_GTC A_GCC R_CGG F_TTT I_ATT E_GAA M_ATG N_AAC G_GGC S_TCT F_TTT A_GCT D_G…	[0.999870777130127, 0.9298878908157349, 0.9428194761276245, 0.9210938215255737, 0.9520227909088135, 0.86879962682724, 0.9093214869499207, 0.8261680603027344, 0.9294213056564331, 0.9434129595756531, 0.9248529076576233, 0.9485117197036743, 0.9203960299491882, 0.8853046894073486, 0.9578180909156799, 0.9019919633865356, 0.8197512626647949, 0.8962067365646362, 0.9274582862854004, 0.9018037915229797, 0…	[0.999870777130127, 0.9298878908157349, 0.9428194761276245, 0.9210938215255737, 0.9520227909088135, 0.86879962682724, 0.9093214869499207, 0.8261680603027344, 0.9294213056564331, 0.9434129595756531, 0.9248529076576233, 0.9485117197036743, 0.9203960299491882, 0.8853046894073486, 0.9578180909156799, 0.9019919633865356, 0.0025858136359602213, 0.8962067365646362, 0.9274582862854004, 0.9018037915229797…	0.8197512627	0.002585813636
17	CTC	L	TTG	L	0	0.714	Escherichia coli general	ATGAAGCAGCGTATTACAGTGACAGTTGACAGCGACAGCTATCAGTTGCTCAAGGCGTATGATGTCAATATCTCCGGTCTGGTAAGCACAACCATGCAGAATGAAGCCCGTCGTCTGCGTGCCGAACGCTGGAAAGCGGAAAATCAGGAAGGGATGGCTGAGGTCGCCCGGTTTATTGAAATGAACGGCTCTTTTGCTGACGAGAACAGGGACTGGTGA	MKQRITVTVDSDSYQLLKAYDVNISGLVSTTMQNEARRLRAERWKAENQEGMAEVARFIEMNGSFADENRDW_	M_ATG K_AAG Q_CAG R_CGT I_ATT T_ACA V_GTG T_ACA V_GTT D_GAC S_AGC D_GAC S_AGC Y_TAT Q_CAG L_TTG L_CTC K_AAG A_GCG Y_TAT D_GAT V_GTC N_AAT I_ATC S_TCC G_GGT L_CTG V_GTA S_AGC T_ACA T_ACC M_ATG Q_CAG N_AAT E_GAA A_GCC R_CGT R_CGT L_CTG R_CGT A_GCC E_GAA R_CGC W_TGG K_AAA A_GCG E_GAA N_AAT Q_CAG E_GAA G_GGG M_ATG A_GCT E_GAG V_GTC A_GCC R_CGG F_TTT I_ATT E_GAA M_ATG N_AAC G_GGC S_TCT F_TTT A_GCT D_G…	M_ATG K_AAG Q_CAG R_CGT I_ATT T_ACA V_GTG T_ACA V_GTT D_GAC S_AGC D_GAC S_AGC Y_TAT Q_CAG L_TTG L_TTG K_AAG A_GCG Y_TAT D_GAT V_GTC N_AAT I_ATC S_TCC G_GGT L_CTG V_GTA S_AGC T_ACA T_ACC M_ATG Q_CAG N_AAT E_GAA A_GCC R_CGT R_CGT L_CTG R_CGT A_GCC E_GAA R_CGC W_TGG K_AAA A_GCG E_GAA N_AAT Q_CAG E_GAA G_GGG M_ATG A_GCT E_GAG V_GTC A_GCC R_CGG F_TTT I_ATT E_GAA M_ATG N_AAC G_GGC S_TCT F_TTT A_GCT D_G…	[0.999870777130127, 0.9298878908157349, 0.9428194761276245, 0.9210938215255737, 0.9520227909088135, 0.86879962682724, 0.9093214869499207, 0.8261680603027344, 0.9294213056564331, 0.9434129595756531, 0.9248529076576233, 0.9485117197036743, 0.9203960299491882, 0.8853046894073486, 0.9578180909156799, 0.9019919633865356, 0.8197512626647949, 0.8962067365646362, 0.9274582862854004, 0.9018037915229797, 0…	[0.999870777130127, 0.9298878908157349, 0.9428194761276245, 0.9210938215255737, 0.9520227909088135, 0.86879962682724, 0.9093214869499207, 0.8261680603027344, 0.9294213056564331, 0.9434129595756531, 0.9248529076576233, 0.9485117197036743, 0.9203960299491882, 0.8853046894073486, 0.9578180909156799, 0.9019919633865356, 0.0022588535211980343, 0.8962067365646362, 0.9274582862854004, 0.9018037915229797…	0.8197512627	0.002258853521
19	GCG	A	GCT	A	0.07	1.571	Escherichia coli general	ATGAAGCAGCGTATTACAGTGACAGTTGACAGCGACAGCTATCAGTTGCTCAAGGCGTATGATGTCAATATCTCCGGTCTGGTAAGCACAACCATGCAGAATGAAGCCCGTCGTCTGCGTGCCGAACGCTGGAAAGCGGAAAATCAGGAAGGGATGGCTGAGGTCGCCCGGTTTATTGAAATGAACGGCTCTTTTGCTGACGAGAACAGGGACTGGTGA	MKQRITVTVDSDSYQLLKAYDVNISGLVSTTMQNEARRLRAERWKAENQEGMAEVARFIEMNGSFADENRDW_	M_ATG K_AAG Q_CAG R_CGT I_ATT T_ACA V_GTG T_ACA V_GTT D_GAC S_AGC D_GAC S_AGC Y_TAT Q_CAG L_TTG L_CTC K_AAG A_GCG Y_TAT D_GAT V_GTC N_AAT I_ATC S_TCC G_GGT L_CTG V_GTA S_AGC T_ACA T_ACC M_ATG Q_CAG N_AAT E_GAA A_GCC R_CGT R_CGT L_CTG R_CGT A_GCC E_GAA R_CGC W_TGG K_AAA A_GCG E_GAA N_AAT Q_CAG E_GAA G_GGG M_ATG A_GCT E_GAG V_GTC A_GCC R_CGG F_TTT I_ATT E_GAA M_ATG N_AAC G_GGC S_TCT F_TTT A_GCT D_G…	M_ATG K_AAG Q_CAG R_CGT I_ATT T_ACA V_GTG T_ACA V_GTT D_GAC S_AGC D_GAC S_AGC Y_TAT Q_CAG L_TTG L_CTC K_AAG A_GCT Y_TAT D_GAT V_GTC N_AAT I_ATC S_TCC G_GGT L_CTG V_GTA S_AGC T_ACA T_ACC M_ATG Q_CAG N_AAT E_GAA A_GCC R_CGT R_CGT L_CTG R_CGT A_GCC E_GAA R_CGC W_TGG K_AAA A_GCG E_GAA N_AAT Q_CAG E_GAA G_GGG M_ATG A_GCT E_GAG V_GTC A_GCC R_CGG F_TTT I_ATT E_GAA M_ATG N_AAC G_GGC S_TCT F_TTT A_GCT D_G…	[0.999870777130127, 0.9298878908157349, 0.9428194761276245, 0.9210938215255737, 0.9520227909088135, 0.86879962682724, 0.9093214869499207, 0.8261680603027344, 0.9294213056564331, 0.9434129595756531, 0.9248529076576233, 0.9485117197036743, 0.9203960299491882, 0.8853046894073486, 0.9578180909156799, 0.9019919633865356, 0.8197512626647949, 0.8962067365646362, 0.9274582862854004, 0.9018037915229797, 0…	[0.999870777130127, 0.9298878908157349, 0.9428194761276245, 0.9210938215255737, 0.9520227909088135, 0.86879962682724, 0.9093214869499207, 0.8261680603027344, 0.9294213056564331, 0.9434129595756531, 0.9248529076576233, 0.9485117197036743, 0.9203960299491882, 0.8853046894073486, 0.9578180909156799, 0.9019919633865356, 0.8197512626647949, 0.8962067365646362, 0.0011057985248044133, 0.9018037915229797…	0.9274582863	0.001105798525
22	GTC	V	GTG	V	0.009	0.722	Escherichia coli general	ATGAAGCAGCGTATTACAGTGACAGTTGACAGCGACAGCTATCAGTTGCTCAAGGCGTATGATGTCAATATCTCCGGTCTGGTAAGCACAACCATGCAGAATGAAGCCCGTCGTCTGCGTGCCGAACGCTGGAAAGCGGAAAATCAGGAAGGGATGGCTGAGGTCGCCCGGTTTATTGAAATGAACGGCTCTTTTGCTGACGAGAACAGGGACTGGTGA	MKQRITVTVDSDSYQLLKAYDVNISGLVSTTMQNEARRLRAERWKAENQEGMAEVARFIEMNGSFADENRDW_	M_ATG K_AAG Q_CAG R_CGT I_ATT T_ACA V_GTG T_ACA V_GTT D_GAC S_AGC D_GAC S_AGC Y_TAT Q_CAG L_TTG L_CTC K_AAG A_GCG Y_TAT D_GAT V_GTC N_AAT I_ATC S_TCC G_GGT L_CTG V_GTA S_AGC T_ACA T_ACC M_ATG Q_CAG N_AAT E_GAA A_GCC R_CGT R_CGT L_CTG R_CGT A_GCC E_GAA R_CGC W_TGG K_AAA A_GCG E_GAA N_AAT Q_CAG E_GAA G_GGG M_ATG A_GCT E_GAG V_GTC A_GCC R_CGG F_TTT I_ATT E_GAA M_ATG N_AAC G_GGC S_TCT F_TTT A_GCT D_G…	M_ATG K_AAG Q_CAG R_CGT I_ATT T_ACA V_GTG T_ACA V_GTT D_GAC S_AGC D_GAC S_AGC Y_TAT Q_CAG L_TTG L_CTC K_AAG A_GCG Y_TAT D_GAT V_GTG N_AAT I_ATC S_TCC G_GGT L_CTG V_GTA S_AGC T_ACA T_ACC M_ATG Q_CAG N_AAT E_GAA A_GCC R_CGT R_CGT L_CTG R_CGT A_GCC E_GAA R_CGC W_TGG K_AAA A_GCG E_GAA N_AAT Q_CAG E_GAA G_GGG M_ATG A_GCT E_GAG V_GTC A_GCC R_CGG F_TTT I_ATT E_GAA M_ATG N_AAC G_GGC S_TCT F_TTT A_GCT D_G…	[0.999870777130127, 0.9298878908157349, 0.9428194761276245, 0.9210938215255737, 0.9520227909088135, 0.86879962682724, 0.9093214869499207, 0.8261680603027344, 0.9294213056564331, 0.9434129595756531, 0.9248529076576233, 0.9485117197036743, 0.9203960299491882, 0.8853046894073486, 0.9578180909156799, 0.9019919633865356, 0.8197512626647949, 0.8962067365646362, 0.9274582862854004, 0.9018037915229797, 0…	[0.999870777130127, 0.9298878908157349, 0.9428194761276245, 0.9210938215255737, 0.9520227909088135, 0.86879962682724, 0.9093214869499207, 0.8261680603027344, 0.9294213056564331, 0.9434129595756531, 0.9248529076576233, 0.9485117197036743, 0.9203960299491882, 0.8853046894073486, 0.9578180909156799, 0.9019919633865356, 0.8197512626647949, 0.8962067365646362, 0.9274582862854004, 0.9018037915229797, 0…	0.9280375838	0.00171311677
22	GTC	V	GTT	V	0.142	1	Escherichia coli general	ATGAAGCAGCGTATTACAGTGACAGTTGACAGCGACAGCTATCAGTTGCTCAAGGCGTATGATGTCAATATCTCCGGTCTGGTAAGCACAACCATGCAGAATGAAGCCCGTCGTCTGCGTGCCGAACGCTGGAAAGCGGAAAATCAGGAAGGGATGGCTGAGGTCGCCCGGTTTATTGAAATGAACGGCTCTTTTGCTGACGAGAACAGGGACTGGTGA	MKQRITVTVDSDSYQLLKAYDVNISGLVSTTMQNEARRLRAERWKAENQEGMAEVARFIEMNGSFADENRDW_	M_ATG K_AAG Q_CAG R_CGT I_ATT T_ACA V_GTG T_ACA V_GTT D_GAC S_AGC D_GAC S_AGC Y_TAT Q_CAG L_TTG L_CTC K_AAG A_GCG Y_TAT D_GAT V_GTC N_AAT I_ATC S_TCC G_GGT L_CTG V_GTA S_AGC T_ACA T_ACC M_ATG Q_CAG N_AAT E_GAA A_GCC R_CGT R_CGT L_CTG R_CGT A_GCC E_GAA R_CGC W_TGG K_AAA A_GCG E_GAA N_AAT Q_CAG E_GAA G_GGG M_ATG A_GCT E_GAG V_GTC A_GCC R_CGG F_TTT I_ATT E_GAA M_ATG N_AAC G_GGC S_TCT F_TTT A_GCT D_G…	M_ATG K_AAG Q_CAG R_CGT I_ATT T_ACA V_GTG T_ACA V_GTT D_GAC S_AGC D_GAC S_AGC Y_TAT Q_CAG L_TTG L_CTC K_AAG A_GCG Y_TAT D_GAT V_GTT N_AAT I_ATC S_TCC G_GGT L_CTG V_GTA S_AGC T_ACA T_ACC M_ATG Q_CAG N_AAT E_GAA A_GCC R_CGT R_CGT L_CTG R_CGT A_GCC E_GAA R_CGC W_TGG K_AAA A_GCG E_GAA N_AAT Q_CAG E_GAA G_GGG M_ATG A_GCT E_GAG V_GTC A_GCC R_CGG F_TTT I_ATT E_GAA M_ATG N_AAC G_GGC S_TCT F_TTT A_GCT D_G…	[0.999870777130127, 0.9298878908157349, 0.9428194761276245, 0.9210938215255737, 0.9520227909088135, 0.86879962682724, 0.9093214869499207, 0.8261680603027344, 0.9294213056564331, 0.9434129595756531, 0.9248529076576233, 0.9485117197036743, 0.9203960299491882, 0.8853046894073486, 0.9578180909156799, 0.9019919633865356, 0.8197512626647949, 0.8962067365646362, 0.9274582862854004, 0.9018037915229797, 0…	[0.999870777130127, 0.9298878908157349, 0.9428194761276245, 0.9210938215255737, 0.9520227909088135, 0.86879962682724, 0.9093214869499207, 0.8261680603027344, 0.9294213056564331, 0.9434129595756531, 0.9248529076576233, 0.9485117197036743, 0.9203960299491882, 0.8853046894073486, 0.9578180909156799, 0.9019919633865356, 0.8197512626647949, 0.8962067365646362, 0.9274582862854004, 0.9018037915229797, 0…	0.9280375838	0.001196886064
24	ATC	I	ATT	I	0.063	1.125	Escherichia coli general	ATGAAGCAGCGTATTACAGTGACAGTTGACAGCGACAGCTATCAGTTGCTCAAGGCGTATGATGTCAATATCTCCGGTCTGGTAAGCACAACCATGCAGAATGAAGCCCGTCGTCTGCGTGCCGAACGCTGGAAAGCGGAAAATCAGGAAGGGATGGCTGAGGTCGCCCGGTTTATTGAAATGAACGGCTCTTTTGCTGACGAGAACAGGGACTGGTGA	MKQRITVTVDSDSYQLLKAYDVNISGLVSTTMQNEARRLRAERWKAENQEGMAEVARFIEMNGSFADENRDW_	M_ATG K_AAG Q_CAG R_CGT I_ATT T_ACA V_GTG T_ACA V_GTT D_GAC S_AGC D_GAC S_AGC Y_TAT Q_CAG L_TTG L_CTC K_AAG A_GCG Y_TAT D_GAT V_GTC N_AAT I_ATC S_TCC G_GGT L_CTG V_GTA S_AGC T_ACA T_ACC M_ATG Q_CAG N_AAT E_GAA A_GCC R_CGT R_CGT L_CTG R_CGT A_GCC E_GAA R_CGC W_TGG K_AAA A_GCG E_GAA N_AAT Q_CAG E_GAA G_GGG M_ATG A_GCT E_GAG V_GTC A_GCC R_CGG F_TTT I_ATT E_GAA M_ATG N_AAC G_GGC S_TCT F_TTT A_GCT D_G…	M_ATG K_AAG Q_CAG R_CGT I_ATT T_ACA V_GTG T_ACA V_GTT D_GAC S_AGC D_GAC S_AGC Y_TAT Q_CAG L_TTG L_CTC K_AAG A_GCG Y_TAT D_GAT V_GTC N_AAT I_ATT S_TCC G_GGT L_CTG V_GTA S_AGC T_ACA T_ACC M_ATG Q_CAG N_AAT E_GAA A_GCC R_CGT R_CGT L_CTG R_CGT A_GCC E_GAA R_CGC W_TGG K_AAA A_GCG E_GAA N_AAT Q_CAG E_GAA G_GGG M_ATG A_GCT E_GAG V_GTC A_GCC R_CGG F_TTT I_ATT E_GAA M_ATG N_AAC G_GGC S_TCT F_TTT A_GCT D_G…	[0.999870777130127, 0.9298878908157349, 0.9428194761276245, 0.9210938215255737, 0.9520227909088135, 0.86879962682724, 0.9093214869499207, 0.8261680603027344, 0.9294213056564331, 0.9434129595756531, 0.9248529076576233, 0.9485117197036743, 0.9203960299491882, 0.8853046894073486, 0.9578180909156799, 0.9019919633865356, 0.8197512626647949, 0.8962067365646362, 0.9274582862854004, 0.9018037915229797, 0…	[0.999870777130127, 0.9298878908157349, 0.9428194761276245, 0.9210938215255737, 0.9520227909088135, 0.86879962682724, 0.9093214869499207, 0.8261680603027344, 0.9294213056564331, 0.9434129595756531, 0.9248529076576233, 0.9485117197036743, 0.9203960299491882, 0.8853046894073486, 0.9578180909156799, 0.9019919633865356, 0.8197512626647949, 0.8962067365646362, 0.9274582862854004, 0.9018037915229797, 0…	0.9270899296	0.001929631224
25	TCC	S	AGT	S	0.002	3.19	Escherichia coli general	ATGAAGCAGCGTATTACAGTGACAGTTGACAGCGACAGCTATCAGTTGCTCAAGGCGTATGATGTCAATATCTCCGGTCTGGTAAGCACAACCATGCAGAATGAAGCCCGTCGTCTGCGTGCCGAACGCTGGAAAGCGGAAAATCAGGAAGGGATGGCTGAGGTCGCCCGGTTTATTGAAATGAACGGCTCTTTTGCTGACGAGAACAGGGACTGGTGA	MKQRITVTVDSDSYQLLKAYDVNISGLVSTTMQNEARRLRAERWKAENQEGMAEVARFIEMNGSFADENRDW_	M_ATG K_AAG Q_CAG R_CGT I_ATT T_ACA V_GTG T_ACA V_GTT D_GAC S_AGC D_GAC S_AGC Y_TAT Q_CAG L_TTG L_CTC K_AAG A_GCG Y_TAT D_GAT V_GTC N_AAT I_ATC S_TCC G_GGT L_CTG V_GTA S_AGC T_ACA T_ACC M_ATG Q_CAG N_AAT E_GAA A_GCC R_CGT R_CGT L_CTG R_CGT A_GCC E_GAA R_CGC W_TGG K_AAA A_GCG E_GAA N_AAT Q_CAG E_GAA G_GGG M_ATG A_GCT E_GAG V_GTC A_GCC R_CGG F_TTT I_ATT E_GAA M_ATG N_AAC G_GGC S_TCT F_TTT A_GCT D_G…	M_ATG K_AAG Q_CAG R_CGT I_ATT T_ACA V_GTG T_ACA V_GTT D_GAC S_AGC D_GAC S_AGC Y_TAT Q_CAG L_TTG L_CTC K_AAG A_GCG Y_TAT D_GAT V_GTC N_AAT I_ATC S_AGT G_GGT L_CTG V_GTA S_AGC T_ACA T_ACC M_ATG Q_CAG N_AAT E_GAA A_GCC R_CGT R_CGT L_CTG R_CGT A_GCC E_GAA R_CGC W_TGG K_AAA A_GCG E_GAA N_AAT Q_CAG E_GAA G_GGG M_ATG A_GCT E_GAG V_GTC A_GCC R_CGG F_TTT I_ATT E_GAA M_ATG N_AAC G_GGC S_TCT F_TTT A_GCT D_G…	[0.999870777130127, 0.9298878908157349, 0.9428194761276245, 0.9210938215255737, 0.9520227909088135, 0.86879962682724, 0.9093214869499207, 0.8261680603027344, 0.9294213056564331, 0.9434129595756531, 0.9248529076576233, 0.9485117197036743, 0.9203960299491882, 0.8853046894073486, 0.9578180909156799, 0.9019919633865356, 0.8197512626647949, 0.8962067365646362, 0.9274582862854004, 0.9018037915229797, 0…	[0.999870777130127, 0.9298878908157349, 0.9428194761276245, 0.9210938215255737, 0.9520227909088135, 0.86879962682724, 0.9093214869499207, 0.8261680603027344, 0.9294213056564331, 0.9434129595756531, 0.9248529076576233, 0.9485117197036743, 0.9203960299491882, 0.8853046894073486, 0.9578180909156799, 0.9019919633865356, 0.8197512626647949, 0.8962067365646362, 0.9274582862854004, 0.9018037915229797, 0…	0.8208183646	0.002165201353
25	TCC	S	TCG	S	0.002	0.762	Escherichia coli general	ATGAAGCAGCGTATTACAGTGACAGTTGACAGCGACAGCTATCAGTTGCTCAAGGCGTATGATGTCAATATCTCCGGTCTGGTAAGCACAACCATGCAGAATGAAGCCCGTCGTCTGCGTGCCGAACGCTGGAAAGCGGAAAATCAGGAAGGGATGGCTGAGGTCGCCCGGTTTATTGAAATGAACGGCTCTTTTGCTGACGAGAACAGGGACTGGTGA	MKQRITVTVDSDSYQLLKAYDVNISGLVSTTMQNEARRLRAERWKAENQEGMAEVARFIEMNGSFADENRDW_	M_ATG K_AAG Q_CAG R_CGT I_ATT T_ACA V_GTG T_ACA V_GTT D_GAC S_AGC D_GAC S_AGC Y_TAT Q_CAG L_TTG L_CTC K_AAG A_GCG Y_TAT D_GAT V_GTC N_AAT I_ATC S_TCC G_GGT L_CTG V_GTA S_AGC T_ACA T_ACC M_ATG Q_CAG N_AAT E_GAA A_GCC R_CGT R_CGT L_CTG R_CGT A_GCC E_GAA R_CGC W_TGG K_AAA A_GCG E_GAA N_AAT Q_CAG E_GAA G_GGG M_ATG A_GCT E_GAG V_GTC A_GCC R_CGG F_TTT I_ATT E_GAA M_ATG N_AAC G_GGC S_TCT F_TTT A_GCT D_G…	M_ATG K_AAG Q_CAG R_CGT I_ATT T_ACA V_GTG T_ACA V_GTT D_GAC S_AGC D_GAC S_AGC Y_TAT Q_CAG L_TTG L_CTC K_AAG A_GCG Y_TAT D_GAT V_GTC N_AAT I_ATC S_TCG G_GGT L_CTG V_GTA S_AGC T_ACA T_ACC M_ATG Q_CAG N_AAT E_GAA A_GCC R_CGT R_CGT L_CTG R_CGT A_GCC E_GAA R_CGC W_TGG K_AAA A_GCG E_GAA N_AAT Q_CAG E_GAA G_GGG M_ATG A_GCT E_GAG V_GTC A_GCC R_CGG F_TTT I_ATT E_GAA M_ATG N_AAC G_GGC S_TCT F_TTT A_GCT D_G…	[0.999870777130127, 0.9298878908157349, 0.9428194761276245, 0.9210938215255737, 0.9520227909088135, 0.86879962682724, 0.9093214869499207, 0.8261680603027344, 0.9294213056564331, 0.9434129595756531, 0.9248529076576233, 0.9485117197036743, 0.9203960299491882, 0.8853046894073486, 0.9578180909156799, 0.9019919633865356, 0.8197512626647949, 0.8962067365646362, 0.9274582862854004, 0.9018037915229797, 0…	[0.999870777130127, 0.9298878908157349, 0.9428194761276245, 0.9210938215255737, 0.9520227909088135, 0.86879962682724, 0.9093214869499207, 0.8261680603027344, 0.9294213056564331, 0.9434129595756531, 0.9248529076576233, 0.9485117197036743, 0.9203960299491882, 0.8853046894073486, 0.9578180909156799, 0.9019919633865356, 0.8197512626647949, 0.8962067365646362, 0.9274582862854004, 0.9018037915229797, 0…	0.8208183646	0.001084446674
25	TCC	S	TCT	S	0.084	0.905	Escherichia coli general	ATGAAGCAGCGTATTACAGTGACAGTTGACAGCGACAGCTATCAGTTGCTCAAGGCGTATGATGTCAATATCTCCGGTCTGGTAAGCACAACCATGCAGAATGAAGCCCGTCGTCTGCGTGCCGAACGCTGGAAAGCGGAAAATCAGGAAGGGATGGCTGAGGTCGCCCGGTTTATTGAAATGAACGGCTCTTTTGCTGACGAGAACAGGGACTGGTGA	MKQRITVTVDSDSYQLLKAYDVNISGLVSTTMQNEARRLRAERWKAENQEGMAEVARFIEMNGSFADENRDW_	M_ATG K_AAG Q_CAG R_CGT I_ATT T_ACA V_GTG T_ACA V_GTT D_GAC S_AGC D_GAC S_AGC Y_TAT Q_CAG L_TTG L_CTC K_AAG A_GCG Y_TAT D_GAT V_GTC N_AAT I_ATC S_TCC G_GGT L_CTG V_GTA S_AGC T_ACA T_ACC M_ATG Q_CAG N_AAT E_GAA A_GCC R_CGT R_CGT L_CTG R_CGT A_GCC E_GAA R_CGC W_TGG K_AAA A_GCG E_GAA N_AAT Q_CAG E_GAA G_GGG M_ATG A_GCT E_GAG V_GTC A_GCC R_CGG F_TTT I_ATT E_GAA M_ATG N_AAC G_GGC S_TCT F_TTT A_GCT D_G…	M_ATG K_AAG Q_CAG R_CGT I_ATT T_ACA V_GTG T_ACA V_GTT D_GAC S_AGC D_GAC S_AGC Y_TAT Q_CAG L_TTG L_CTC K_AAG A_GCG Y_TAT D_GAT V_GTC N_AAT I_ATC S_TCT G_GGT L_CTG V_GTA S_AGC T_ACA T_ACC M_ATG Q_CAG N_AAT E_GAA A_GCC R_CGT R_CGT L_CTG R_CGT A_GCC E_GAA R_CGC W_TGG K_AAA A_GCG E_GAA N_AAT Q_CAG E_GAA G_GGG M_ATG A_GCT E_GAG V_GTC A_GCC R_CGG F_TTT I_ATT E_GAA M_ATG N_AAC G_GGC S_TCT F_TTT A_GCT D_G…	[0.999870777130127, 0.9298878908157349, 0.9428194761276245, 0.9210938215255737, 0.9520227909088135, 0.86879962682724, 0.9093214869499207, 0.8261680603027344, 0.9294213056564331, 0.9434129595756531, 0.9248529076576233, 0.9485117197036743, 0.9203960299491882, 0.8853046894073486, 0.9578180909156799, 0.9019919633865356, 0.8197512626647949, 0.8962067365646362, 0.9274582862854004, 0.9018037915229797, 0…	[0.999870777130127, 0.9298878908157349, 0.9428194761276245, 0.9210938215255737, 0.9520227909088135, 0.86879962682724, 0.9093214869499207, 0.8261680603027344, 0.9294213056564331, 0.9434129595756531, 0.9248529076576233, 0.9485117197036743, 0.9203960299491882, 0.8853046894073486, 0.9578180909156799, 0.9019919633865356, 0.8197512626647949, 0.8962067365646362, 0.9274582862854004, 0.9018037915229797, 0…	0.8208183646	0.001728759846
26	GGT	G	GGG	G	0.031	0.385	Escherichia coli general	ATGAAGCAGCGTATTACAGTGACAGTTGACAGCGACAGCTATCAGTTGCTCAAGGCGTATGATGTCAATATCTCCGGTCTGGTAAGCACAACCATGCAGAATGAAGCCCGTCGTCTGCGTGCCGAACGCTGGAAAGCGGAAAATCAGGAAGGGATGGCTGAGGTCGCCCGGTTTATTGAAATGAACGGCTCTTTTGCTGACGAGAACAGGGACTGGTGA	MKQRITVTVDSDSYQLLKAYDVNISGLVSTTMQNEARRLRAERWKAENQEGMAEVARFIEMNGSFADENRDW_	M_ATG K_AAG Q_CAG R_CGT I_ATT T_ACA V_GTG T_ACA V_GTT D_GAC S_AGC D_GAC S_AGC Y_TAT Q_CAG L_TTG L_CTC K_AAG A_GCG Y_TAT D_GAT V_GTC N_AAT I_ATC S_TCC G_GGT L_CTG V_GTA S_AGC T_ACA T_ACC M_ATG Q_CAG N_AAT E_GAA A_GCC R_CGT R_CGT L_CTG R_CGT A_GCC E_GAA R_CGC W_TGG K_AAA A_GCG E_GAA N_AAT Q_CAG E_GAA G_GGG M_ATG A_GCT E_GAG V_GTC A_GCC R_CGG F_TTT I_ATT E_GAA M_ATG N_AAC G_GGC S_TCT F_TTT A_GCT D_G…	M_ATG K_AAG Q_CAG R_CGT I_ATT T_ACA V_GTG T_ACA V_GTT D_GAC S_AGC D_GAC S_AGC Y_TAT Q_CAG L_TTG L_CTC K_AAG A_GCG Y_TAT D_GAT V_GTC N_AAT I_ATC S_TCC G_GGG L_CTG V_GTA S_AGC T_ACA T_ACC M_ATG Q_CAG N_AAT E_GAA A_GCC R_CGT R_CGT L_CTG R_CGT A_GCC E_GAA R_CGC W_TGG K_AAA A_GCG E_GAA N_AAT Q_CAG E_GAA G_GGG M_ATG A_GCT E_GAG V_GTC A_GCC R_CGG F_TTT I_ATT E_GAA M_ATG N_AAC G_GGC S_TCT F_TTT A_GCT D_G…	[0.999870777130127, 0.9298878908157349, 0.9428194761276245, 0.9210938215255737, 0.9520227909088135, 0.86879962682724, 0.9093214869499207, 0.8261680603027344, 0.9294213056564331, 0.9434129595756531, 0.9248529076576233, 0.9485117197036743, 0.9203960299491882, 0.8853046894073486, 0.9578180909156799, 0.9019919633865356, 0.8197512626647949, 0.8962067365646362, 0.9274582862854004, 0.9018037915229797, 0…	[0.999870777130127, 0.9298878908157349, 0.9428194761276245, 0.9210938215255737, 0.9520227909088135, 0.86879962682724, 0.9093214869499207, 0.8261680603027344, 0.9294213056564331, 0.9434129595756531, 0.9248529076576233, 0.9485117197036743, 0.9203960299491882, 0.8853046894073486, 0.9578180909156799, 0.9019919633865356, 0.8197512626647949, 0.8962067365646362, 0.9274582862854004, 0.9018037915229797, 0…	0.8976315856	0.0009138785535
27	CTG	L	CTT	L	0.046	2.3	Escherichia coli general	ATGAAGCAGCGTATTACAGTGACAGTTGACAGCGACAGCTATCAGTTGCTCAAGGCGTATGATGTCAATATCTCCGGTCTGGTAAGCACAACCATGCAGAATGAAGCCCGTCGTCTGCGTGCCGAACGCTGGAAAGCGGAAAATCAGGAAGGGATGGCTGAGGTCGCCCGGTTTATTGAAATGAACGGCTCTTTTGCTGACGAGAACAGGGACTGGTGA	MKQRITVTVDSDSYQLLKAYDVNISGLVSTTMQNEARRLRAERWKAENQEGMAEVARFIEMNGSFADENRDW_	M_ATG K_AAG Q_CAG R_CGT I_ATT T_ACA V_GTG T_ACA V_GTT D_GAC S_AGC D_GAC S_AGC Y_TAT Q_CAG L_TTG L_CTC K_AAG A_GCG Y_TAT D_GAT V_GTC N_AAT I_ATC S_TCC G_GGT L_CTG V_GTA S_AGC T_ACA T_ACC M_ATG Q_CAG N_AAT E_GAA A_GCC R_CGT R_CGT L_CTG R_CGT A_GCC E_GAA R_CGC W_TGG K_AAA A_GCG E_GAA N_AAT Q_CAG E_GAA G_GGG M_ATG A_GCT E_GAG V_GTC A_GCC R_CGG F_TTT I_ATT E_GAA M_ATG N_AAC G_GGC S_TCT F_TTT A_GCT D_G…	M_ATG K_AAG Q_CAG R_CGT I_ATT T_ACA V_GTG T_ACA V_GTT D_GAC S_AGC D_GAC S_AGC Y_TAT Q_CAG L_TTG L_CTC K_AAG A_GCG Y_TAT D_GAT V_GTC N_AAT I_ATC S_TCC G_GGT L_CTT V_GTA S_AGC T_ACA T_ACC M_ATG Q_CAG N_AAT E_GAA A_GCC R_CGT R_CGT L_CTG R_CGT A_GCC E_GAA R_CGC W_TGG K_AAA A_GCG E_GAA N_AAT Q_CAG E_GAA G_GGG M_ATG A_GCT E_GAG V_GTC A_GCC R_CGG F_TTT I_ATT E_GAA M_ATG N_AAC G_GGC S_TCT F_TTT A_GCT D_G…	[0.999870777130127, 0.9298878908157349, 0.9428194761276245, 0.9210938215255737, 0.9520227909088135, 0.86879962682724, 0.9093214869499207, 0.8261680603027344, 0.9294213056564331, 0.9434129595756531, 0.9248529076576233, 0.9485117197036743, 0.9203960299491882, 0.8853046894073486, 0.9578180909156799, 0.9019919633865356, 0.8197512626647949, 0.8962067365646362, 0.9274582862854004, 0.9018037915229797, 0…	[0.999870777130127, 0.9298878908157349, 0.9428194761276245, 0.9210938215255737, 0.9520227909088135, 0.86879962682724, 0.9093214869499207, 0.8261680603027344, 0.9294213056564331, 0.9434129595756531, 0.9248529076576233, 0.9485117197036743, 0.9203960299491882, 0.8853046894073486, 0.9578180909156799, 0.9019919633865356, 0.8197512626647949, 0.8962067365646362, 0.9274582862854004, 0.9018037915229797, 0…	0.9703825712	0.000345131004
27	CTG	L	TTG	L	0.024	1.5	Escherichia coli general	ATGAAGCAGCGTATTACAGTGACAGTTGACAGCGACAGCTATCAGTTGCTCAAGGCGTATGATGTCAATATCTCCGGTCTGGTAAGCACAACCATGCAGAATGAAGCCCGTCGTCTGCGTGCCGAACGCTGGAAAGCGGAAAATCAGGAAGGGATGGCTGAGGTCGCCCGGTTTATTGAAATGAACGGCTCTTTTGCTGACGAGAACAGGGACTGGTGA	MKQRITVTVDSDSYQLLKAYDVNISGLVSTTMQNEARRLRAERWKAENQEGMAEVARFIEMNGSFADENRDW_	M_ATG K_AAG Q_CAG R_CGT I_ATT T_ACA V_GTG T_ACA V_GTT D_GAC S_AGC D_GAC S_AGC Y_TAT Q_CAG L_TTG L_CTC K_AAG A_GCG Y_TAT D_GAT V_GTC N_AAT I_ATC S_TCC G_GGT L_CTG V_GTA S_AGC T_ACA T_ACC M_ATG Q_CAG N_AAT E_GAA A_GCC R_CGT R_CGT L_CTG R_CGT A_GCC E_GAA R_CGC W_TGG K_AAA A_GCG E_GAA N_AAT Q_CAG E_GAA G_GGG M_ATG A_GCT E_GAG V_GTC A_GCC R_CGG F_TTT I_ATT E_GAA M_ATG N_AAC G_GGC S_TCT F_TTT A_GCT D_G…	M_ATG K_AAG Q_CAG R_CGT I_ATT T_ACA V_GTG T_ACA V_GTT D_GAC S_AGC D_GAC S_AGC Y_TAT Q_CAG L_TTG L_CTC K_AAG A_GCG Y_TAT D_GAT V_GTC N_AAT I_ATC S_TCC G_GGT L_TTG V_GTA S_AGC T_ACA T_ACC M_ATG Q_CAG N_AAT E_GAA A_GCC R_CGT R_CGT L_CTG R_CGT A_GCC E_GAA R_CGC W_TGG K_AAA A_GCG E_GAA N_AAT Q_CAG E_GAA G_GGG M_ATG A_GCT E_GAG V_GTC A_GCC R_CGG F_TTT I_ATT E_GAA M_ATG N_AAC G_GGC S_TCT F_TTT A_GCT D_G…	[0.999870777130127, 0.9298878908157349, 0.9428194761276245, 0.9210938215255737, 0.9520227909088135, 0.86879962682724, 0.9093214869499207, 0.8261680603027344, 0.9294213056564331, 0.9434129595756531, 0.9248529076576233, 0.9485117197036743, 0.9203960299491882, 0.8853046894073486, 0.9578180909156799, 0.9019919633865356, 0.8197512626647949, 0.8962067365646362, 0.9274582862854004, 0.9018037915229797, 0…	[0.999870777130127, 0.9298878908157349, 0.9428194761276245, 0.9210938215255737, 0.9520227909088135, 0.86879962682724, 0.9093214869499207, 0.8261680603027344, 0.9294213056564331, 0.9434129595756531, 0.9248529076576233, 0.9485117197036743, 0.9203960299491882, 0.8853046894073486, 0.9578180909156799, 0.9019919633865356, 0.8197512626647949, 0.8962067365646362, 0.9274582862854004, 0.9018037915229797, 0…	0.9703825712	0.0005352548324
28	GTA	V	GTG	V	0.011	1.182	Escherichia coli general	ATGAAGCAGCGTATTACAGTGACAGTTGACAGCGACAGCTATCAGTTGCTCAAGGCGTATGATGTCAATATCTCCGGTCTGGTAAGCACAACCATGCAGAATGAAGCCCGTCGTCTGCGTGCCGAACGCTGGAAAGCGGAAAATCAGGAAGGGATGGCTGAGGTCGCCCGGTTTATTGAAATGAACGGCTCTTTTGCTGACGAGAACAGGGACTGGTGA	MKQRITVTVDSDSYQLLKAYDVNISGLVSTTMQNEARRLRAERWKAENQEGMAEVARFIEMNGSFADENRDW_	M_ATG K_AAG Q_CAG R_CGT I_ATT T_ACA V_GTG T_ACA V_GTT D_GAC S_AGC D_GAC S_AGC Y_TAT Q_CAG L_TTG L_CTC K_AAG A_GCG Y_TAT D_GAT V_GTC N_AAT I_ATC S_TCC G_GGT L_CTG V_GTA S_AGC T_ACA T_ACC M_ATG Q_CAG N_AAT E_GAA A_GCC R_CGT R_CGT L_CTG R_CGT A_GCC E_GAA R_CGC W_TGG K_AAA A_GCG E_GAA N_AAT Q_CAG E_GAA G_GGG M_ATG A_GCT E_GAG V_GTC A_GCC R_CGG F_TTT I_ATT E_GAA M_ATG N_AAC G_GGC S_TCT F_TTT A_GCT D_G…	M_ATG K_AAG Q_CAG R_CGT I_ATT T_ACA V_GTG T_ACA V_GTT D_GAC S_AGC D_GAC S_AGC Y_TAT Q_CAG L_TTG L_CTC K_AAG A_GCG Y_TAT D_GAT V_GTC N_AAT I_ATC S_TCC G_GGT L_CTG V_GTG S_AGC T_ACA T_ACC M_ATG Q_CAG N_AAT E_GAA A_GCC R_CGT R_CGT L_CTG R_CGT A_GCC E_GAA R_CGC W_TGG K_AAA A_GCG E_GAA N_AAT Q_CAG E_GAA G_GGG M_ATG A_GCT E_GAG V_GTC A_GCC R_CGG F_TTT I_ATT E_GAA M_ATG N_AAC G_GGC S_TCT F_TTT A_GCT D_G…	[0.999870777130127, 0.9298878908157349, 0.9428194761276245, 0.9210938215255737, 0.9520227909088135, 0.86879962682724, 0.9093214869499207, 0.8261680603027344, 0.9294213056564331, 0.9434129595756531, 0.9248529076576233, 0.9485117197036743, 0.9203960299491882, 0.8853046894073486, 0.9578180909156799, 0.9019919633865356, 0.8197512626647949, 0.8962067365646362, 0.9274582862854004, 0.9018037915229797, 0…	[0.999870777130127, 0.9298878908157349, 0.9428194761276245, 0.9210938215255737, 0.9520227909088135, 0.86879962682724, 0.9093214869499207, 0.8261680603027344, 0.9294213056564331, 0.9434129595756531, 0.9248529076576233, 0.9485117197036743, 0.9203960299491882, 0.8853046894073486, 0.9578180909156799, 0.9019919633865356, 0.8197512626647949, 0.8962067365646362, 0.9274582862854004, 0.9018037915229797, 0…	0.8441345096	0.003874401329
28	GTA	V	GTT	V	0.061	1.636	Escherichia coli general	ATGAAGCAGCGTATTACAGTGACAGTTGACAGCGACAGCTATCAGTTGCTCAAGGCGTATGATGTCAATATCTCCGGTCTGGTAAGCACAACCATGCAGAATGAAGCCCGTCGTCTGCGTGCCGAACGCTGGAAAGCGGAAAATCAGGAAGGGATGGCTGAGGTCGCCCGGTTTATTGAAATGAACGGCTCTTTTGCTGACGAGAACAGGGACTGGTGA	MKQRITVTVDSDSYQLLKAYDVNISGLVSTTMQNEARRLRAERWKAENQEGMAEVARFIEMNGSFADENRDW_	M_ATG K_AAG Q_CAG R_CGT I_ATT T_ACA V_GTG T_ACA V_GTT D_GAC S_AGC D_GAC S_AGC Y_TAT Q_CAG L_TTG L_CTC K_AAG A_GCG Y_TAT D_GAT V_GTC N_AAT I_ATC S_TCC G_GGT L_CTG V_GTA S_AGC T_ACA T_ACC M_ATG Q_CAG N_AAT E_GAA A_GCC R_CGT R_CGT L_CTG R_CGT A_GCC E_GAA R_CGC W_TGG K_AAA A_GCG E_GAA N_AAT Q_CAG E_GAA G_GGG M_ATG A_GCT E_GAG V_GTC A_GCC R_CGG F_TTT I_ATT E_GAA M_ATG N_AAC G_GGC S_TCT F_TTT A_GCT D_G…	M_ATG K_AAG Q_CAG R_CGT I_ATT T_ACA V_GTG T_ACA V_GTT D_GAC S_AGC D_GAC S_AGC Y_TAT Q_CAG L_TTG L_CTC K_AAG A_GCG Y_TAT D_GAT V_GTC N_AAT I_ATC S_TCC G_GGT L_CTG V_GTT S_AGC T_ACA T_ACC M_ATG Q_CAG N_AAT E_GAA A_GCC R_CGT R_CGT L_CTG R_CGT A_GCC E_GAA R_CGC W_TGG K_AAA A_GCG E_GAA N_AAT Q_CAG E_GAA G_GGG M_ATG A_GCT E_GAG V_GTC A_GCC R_CGG F_TTT I_ATT E_GAA M_ATG N_AAC G_GGC S_TCT F_TTT A_GCT D_G…	[0.999870777130127, 0.9298878908157349, 0.9428194761276245, 0.9210938215255737, 0.9520227909088135, 0.86879962682724, 0.9093214869499207, 0.8261680603027344, 0.9294213056564331, 0.9434129595756531, 0.9248529076576233, 0.9485117197036743, 0.9203960299491882, 0.8853046894073486, 0.9578180909156799, 0.9019919633865356, 0.8197512626647949, 0.8962067365646362, 0.9274582862854004, 0.9018037915229797, 0…	[0.999870777130127, 0.9298878908157349, 0.9428194761276245, 0.9210938215255737, 0.9520227909088135, 0.86879962682724, 0.9093214869499207, 0.8261680603027344, 0.9294213056564331, 0.9434129595756531, 0.9248529076576233, 0.9485117197036743, 0.9203960299491882, 0.8853046894073486, 0.9578180909156799, 0.9019919633865356, 0.8197512626647949, 0.8962067365646362, 0.9274582862854004, 0.9018037915229797, 0…	0.8441345096	0.002843092661
29	AGC	S	AGT	S	0.044	4.786	Escherichia coli general	ATGAAGCAGCGTATTACAGTGACAGTTGACAGCGACAGCTATCAGTTGCTCAAGGCGTATGATGTCAATATCTCCGGTCTGGTAAGCACAACCATGCAGAATGAAGCCCGTCGTCTGCGTGCCGAACGCTGGAAAGCGGAAAATCAGGAAGGGATGGCTGAGGTCGCCCGGTTTATTGAAATGAACGGCTCTTTTGCTGACGAGAACAGGGACTGGTGA	MKQRITVTVDSDSYQLLKAYDVNISGLVSTTMQNEARRLRAERWKAENQEGMAEVARFIEMNGSFADENRDW_	M_ATG K_AAG Q_CAG R_CGT I_ATT T_ACA V_GTG T_ACA V_GTT D_GAC S_AGC D_GAC S_AGC Y_TAT Q_CAG L_TTG L_CTC K_AAG A_GCG Y_TAT D_GAT V_GTC N_AAT I_ATC S_TCC G_GGT L_CTG V_GTA S_AGC T_ACA T_ACC M_ATG Q_CAG N_AAT E_GAA A_GCC R_CGT R_CGT L_CTG R_CGT A_GCC E_GAA R_CGC W_TGG K_AAA A_GCG E_GAA N_AAT Q_CAG E_GAA G_GGG M_ATG A_GCT E_GAG V_GTC A_GCC R_CGG F_TTT I_ATT E_GAA M_ATG N_AAC G_GGC S_TCT F_TTT A_GCT D_G…	M_ATG K_AAG Q_CAG R_CGT I_ATT T_ACA V_GTG T_ACA V_GTT D_GAC S_AGC D_GAC S_AGC Y_TAT Q_CAG L_TTG L_CTC K_AAG A_GCG Y_TAT D_GAT V_GTC N_AAT I_ATC S_TCC G_GGT L_CTG V_GTA S_AGT T_ACA T_ACC M_ATG Q_CAG N_AAT E_GAA A_GCC R_CGT R_CGT L_CTG R_CGT A_GCC E_GAA R_CGC W_TGG K_AAA A_GCG E_GAA N_AAT Q_CAG E_GAA G_GGG M_ATG A_GCT E_GAG V_GTC A_GCC R_CGG F_TTT I_ATT E_GAA M_ATG N_AAC G_GGC S_TCT F_TTT A_GCT D_G…	[0.999870777130127, 0.9298878908157349, 0.9428194761276245, 0.9210938215255737, 0.9520227909088135, 0.86879962682724, 0.9093214869499207, 0.8261680603027344, 0.9294213056564331, 0.9434129595756531, 0.9248529076576233, 0.9485117197036743, 0.9203960299491882, 0.8853046894073486, 0.9578180909156799, 0.9019919633865356, 0.8197512626647949, 0.8962067365646362, 0.9274582862854004, 0.9018037915229797, 0…	[0.999870777130127, 0.9298878908157349, 0.9428194761276245, 0.9210938215255737, 0.9520227909088135, 0.86879962682724, 0.9093214869499207, 0.8261680603027344, 0.9294213056564331, 0.9434129595756531, 0.9248529076576233, 0.9485117197036743, 0.9203960299491882, 0.8853046894073486, 0.9578180909156799, 0.9019919633865356, 0.8197512626647949, 0.8962067365646362, 0.9274582862854004, 0.9018037915229797, 0…	0.9162674546	0.0006983666099
29	AGC	S	TCG	S	0.006	1.143	Escherichia coli general	ATGAAGCAGCGTATTACAGTGACAGTTGACAGCGACAGCTATCAGTTGCTCAAGGCGTATGATGTCAATATCTCCGGTCTGGTAAGCACAACCATGCAGAATGAAGCCCGTCGTCTGCGTGCCGAACGCTGGAAAGCGGAAAATCAGGAAGGGATGGCTGAGGTCGCCCGGTTTATTGAAATGAACGGCTCTTTTGCTGACGAGAACAGGGACTGGTGA	MKQRITVTVDSDSYQLLKAYDVNISGLVSTTMQNEARRLRAERWKAENQEGMAEVARFIEMNGSFADENRDW_	M_ATG K_AAG Q_CAG R_CGT I_ATT T_ACA V_GTG T_ACA V_GTT D_GAC S_AGC D_GAC S_AGC Y_TAT Q_CAG L_TTG L_CTC K_AAG A_GCG Y_TAT D_GAT V_GTC N_AAT I_ATC S_TCC G_GGT L_CTG V_GTA S_AGC T_ACA T_ACC M_ATG Q_CAG N_AAT E_GAA A_GCC R_CGT R_CGT L_CTG R_CGT A_GCC E_GAA R_CGC W_TGG K_AAA A_GCG E_GAA N_AAT Q_CAG E_GAA G_GGG M_ATG A_GCT E_GAG V_GTC A_GCC R_CGG F_TTT I_ATT E_GAA M_ATG N_AAC G_GGC S_TCT F_TTT A_GCT D_G…	M_ATG K_AAG Q_CAG R_CGT I_ATT T_ACA V_GTG T_ACA V_GTT D_GAC S_AGC D_GAC S_AGC Y_TAT Q_CAG L_TTG L_CTC K_AAG A_GCG Y_TAT D_GAT V_GTC N_AAT I_ATC S_TCC G_GGT L_CTG V_GTA S_TCG T_ACA T_ACC M_ATG Q_CAG N_AAT E_GAA A_GCC R_CGT R_CGT L_CTG R_CGT A_GCC E_GAA R_CGC W_TGG K_AAA A_GCG E_GAA N_AAT Q_CAG E_GAA G_GGG M_ATG A_GCT E_GAG V_GTC A_GCC R_CGG F_TTT I_ATT E_GAA M_ATG N_AAC G_GGC S_TCT F_TTT A_GCT D_G…	[0.999870777130127, 0.9298878908157349, 0.9428194761276245, 0.9210938215255737, 0.9520227909088135, 0.86879962682724, 0.9093214869499207, 0.8261680603027344, 0.9294213056564331, 0.9434129595756531, 0.9248529076576233, 0.9485117197036743, 0.9203960299491882, 0.8853046894073486, 0.9578180909156799, 0.9019919633865356, 0.8197512626647949, 0.8962067365646362, 0.9274582862854004, 0.9018037915229797, 0…	[0.999870777130127, 0.9298878908157349, 0.9428194761276245, 0.9210938215255737, 0.9520227909088135, 0.86879962682724, 0.9093214869499207, 0.8261680603027344, 0.9294213056564331, 0.9434129595756531, 0.9248529076576233, 0.9485117197036743, 0.9203960299491882, 0.8853046894073486, 0.9578180909156799, 0.9019919633865356, 0.8197512626647949, 0.8962067365646362, 0.9274582862854004, 0.9018037915229797, 0…	0.9162674546	0.0006058473955
29	AGC	S	TCT	S	0	1.357	Escherichia coli general	ATGAAGCAGCGTATTACAGTGACAGTTGACAGCGACAGCTATCAGTTGCTCAAGGCGTATGATGTCAATATCTCCGGTCTGGTAAGCACAACCATGCAGAATGAAGCCCGTCGTCTGCGTGCCGAACGCTGGAAAGCGGAAAATCAGGAAGGGATGGCTGAGGTCGCCCGGTTTATTGAAATGAACGGCTCTTTTGCTGACGAGAACAGGGACTGGTGA	MKQRITVTVDSDSYQLLKAYDVNISGLVSTTMQNEARRLRAERWKAENQEGMAEVARFIEMNGSFADENRDW_	M_ATG K_AAG Q_CAG R_CGT I_ATT T_ACA V_GTG T_ACA V_GTT D_GAC S_AGC D_GAC S_AGC Y_TAT Q_CAG L_TTG L_CTC K_AAG A_GCG Y_TAT D_GAT V_GTC N_AAT I_ATC S_TCC G_GGT L_CTG V_GTA S_AGC T_ACA T_ACC M_ATG Q_CAG N_AAT E_GAA A_GCC R_CGT R_CGT L_CTG R_CGT A_GCC E_GAA R_CGC W_TGG K_AAA A_GCG E_GAA N_AAT Q_CAG E_GAA G_GGG M_ATG A_GCT E_GAG V_GTC A_GCC R_CGG F_TTT I_ATT E_GAA M_ATG N_AAC G_GGC S_TCT F_TTT A_GCT D_G…	M_ATG K_AAG Q_CAG R_CGT I_ATT T_ACA V_GTG T_ACA V_GTT D_GAC S_AGC D_GAC S_AGC Y_TAT Q_CAG L_TTG L_CTC K_AAG A_GCG Y_TAT D_GAT V_GTC N_AAT I_ATC S_TCC G_GGT L_CTG V_GTA S_TCT T_ACA T_ACC M_ATG Q_CAG N_AAT E_GAA A_GCC R_CGT R_CGT L_CTG R_CGT A_GCC E_GAA R_CGC W_TGG K_AAA A_GCG E_GAA N_AAT Q_CAG E_GAA G_GGG M_ATG A_GCT E_GAG V_GTC A_GCC R_CGG F_TTT I_ATT E_GAA M_ATG N_AAC G_GGC S_TCT F_TTT A_GCT D_G…	[0.999870777130127, 0.9298878908157349, 0.9428194761276245, 0.9210938215255737, 0.9520227909088135, 0.86879962682724, 0.9093214869499207, 0.8261680603027344, 0.9294213056564331, 0.9434129595756531, 0.9248529076576233, 0.9485117197036743, 0.9203960299491882, 0.8853046894073486, 0.9578180909156799, 0.9019919633865356, 0.8197512626647949, 0.8962067365646362, 0.9274582862854004, 0.9018037915229797, 0…	[0.999870777130127, 0.9298878908157349, 0.9428194761276245, 0.9210938215255737, 0.9520227909088135, 0.86879962682724, 0.9093214869499207, 0.8261680603027344, 0.9294213056564331, 0.9434129595756531, 0.9248529076576233, 0.9485117197036743, 0.9203960299491882, 0.8853046894073486, 0.9578180909156799, 0.9019919633865356, 0.8197512626647949, 0.8962067365646362, 0.9274582862854004, 0.9018037915229797, 0…	0.9162674546	0.0005239593447
30	ACA	T	ACG	T	0.009	0.889	Escherichia coli general	ATGAAGCAGCGTATTACAGTGACAGTTGACAGCGACAGCTATCAGTTGCTCAAGGCGTATGATGTCAATATCTCCGGTCTGGTAAGCACAACCATGCAGAATGAAGCCCGTCGTCTGCGTGCCGAACGCTGGAAAGCGGAAAATCAGGAAGGGATGGCTGAGGTCGCCCGGTTTATTGAAATGAACGGCTCTTTTGCTGACGAGAACAGGGACTGGTGA	MKQRITVTVDSDSYQLLKAYDVNISGLVSTTMQNEARRLRAERWKAENQEGMAEVARFIEMNGSFADENRDW_	M_ATG K_AAG Q_CAG R_CGT I_ATT T_ACA V_GTG T_ACA V_GTT D_GAC S_AGC D_GAC S_AGC Y_TAT Q_CAG L_TTG L_CTC K_AAG A_GCG Y_TAT D_GAT V_GTC N_AAT I_ATC S_TCC G_GGT L_CTG V_GTA S_AGC T_ACA T_ACC M_ATG Q_CAG N_AAT E_GAA A_GCC R_CGT R_CGT L_CTG R_CGT A_GCC E_GAA R_CGC W_TGG K_AAA A_GCG E_GAA N_AAT Q_CAG E_GAA G_GGG M_ATG A_GCT E_GAG V_GTC A_GCC R_CGG F_TTT I_ATT E_GAA M_ATG N_AAC G_GGC S_TCT F_TTT A_GCT D_G…	M_ATG K_AAG Q_CAG R_CGT I_ATT T_ACA V_GTG T_ACA V_GTT D_GAC S_AGC D_GAC S_AGC Y_TAT Q_CAG L_TTG L_CTC K_AAG A_GCG Y_TAT D_GAT V_GTC N_AAT I_ATC S_TCC G_GGT L_CTG V_GTA S_AGC T_ACG T_ACC M_ATG Q_CAG N_AAT E_GAA A_GCC R_CGT R_CGT L_CTG R_CGT A_GCC E_GAA R_CGC W_TGG K_AAA A_GCG E_GAA N_AAT Q_CAG E_GAA G_GGG M_ATG A_GCT E_GAG V_GTC A_GCC R_CGG F_TTT I_ATT E_GAA M_ATG N_AAC G_GGC S_TCT F_TTT A_GCT D_G…	[0.999870777130127, 0.9298878908157349, 0.9428194761276245, 0.9210938215255737, 0.9520227909088135, 0.86879962682724, 0.9093214869499207, 0.8261680603027344, 0.9294213056564331, 0.9434129595756531, 0.9248529076576233, 0.9485117197036743, 0.9203960299491882, 0.8853046894073486, 0.9578180909156799, 0.9019919633865356, 0.8197512626647949, 0.8962067365646362, 0.9274582862854004, 0.9018037915229797, 0…	[0.999870777130127, 0.9298878908157349, 0.9428194761276245, 0.9210938215255737, 0.9520227909088135, 0.86879962682724, 0.9093214869499207, 0.8261680603027344, 0.9294213056564331, 0.9434129595756531, 0.9248529076576233, 0.9485117197036743, 0.9203960299491882, 0.8853046894073486, 0.9578180909156799, 0.9019919633865356, 0.8197512626647949, 0.8962067365646362, 0.9274582862854004, 0.9018037915229797, 0…	0.8303887844	0.002536940854
30	ACA	T	ACT	T	0.054	1.222	Escherichia coli general	ATGAAGCAGCGTATTACAGTGACAGTTGACAGCGACAGCTATCAGTTGCTCAAGGCGTATGATGTCAATATCTCCGGTCTGGTAAGCACAACCATGCAGAATGAAGCCCGTCGTCTGCGTGCCGAACGCTGGAAAGCGGAAAATCAGGAAGGGATGGCTGAGGTCGCCCGGTTTATTGAAATGAACGGCTCTTTTGCTGACGAGAACAGGGACTGGTGA	MKQRITVTVDSDSYQLLKAYDVNISGLVSTTMQNEARRLRAERWKAENQEGMAEVARFIEMNGSFADENRDW_	M_ATG K_AAG Q_CAG R_CGT I_ATT T_ACA V_GTG T_ACA V_GTT D_GAC S_AGC D_GAC S_AGC Y_TAT Q_CAG L_TTG L_CTC K_AAG A_GCG Y_TAT D_GAT V_GTC N_AAT I_ATC S_TCC G_GGT L_CTG V_GTA S_AGC T_ACA T_ACC M_ATG Q_CAG N_AAT E_GAA A_GCC R_CGT R_CGT L_CTG R_CGT A_GCC E_GAA R_CGC W_TGG K_AAA A_GCG E_GAA N_AAT Q_CAG E_GAA G_GGG M_ATG A_GCT E_GAG V_GTC A_GCC R_CGG F_TTT I_ATT E_GAA M_ATG N_AAC G_GGC S_TCT F_TTT A_GCT D_G…	M_ATG K_AAG Q_CAG R_CGT I_ATT T_ACA V_GTG T_ACA V_GTT D_GAC S_AGC D_GAC S_AGC Y_TAT Q_CAG L_TTG L_CTC K_AAG A_GCG Y_TAT D_GAT V_GTC N_AAT I_ATC S_TCC G_GGT L_CTG V_GTA S_AGC T_ACT T_ACC M_ATG Q_CAG N_AAT E_GAA A_GCC R_CGT R_CGT L_CTG R_CGT A_GCC E_GAA R_CGC W_TGG K_AAA A_GCG E_GAA N_AAT Q_CAG E_GAA G_GGG M_ATG A_GCT E_GAG V_GTC A_GCC R_CGG F_TTT I_ATT E_GAA M_ATG N_AAC G_GGC S_TCT F_TTT A_GCT D_G…	[0.999870777130127, 0.9298878908157349, 0.9428194761276245, 0.9210938215255737, 0.9520227909088135, 0.86879962682724, 0.9093214869499207, 0.8261680603027344, 0.9294213056564331, 0.9434129595756531, 0.9248529076576233, 0.9485117197036743, 0.9203960299491882, 0.8853046894073486, 0.9578180909156799, 0.9019919633865356, 0.8197512626647949, 0.8962067365646362, 0.9274582862854004, 0.9018037915229797, 0…	[0.999870777130127, 0.9298878908157349, 0.9428194761276245, 0.9210938215255737, 0.9520227909088135, 0.86879962682724, 0.9093214869499207, 0.8261680603027344, 0.9294213056564331, 0.9434129595756531, 0.9248529076576233, 0.9485117197036743, 0.9203960299491882, 0.8853046894073486, 0.9578180909156799, 0.9019919633865356, 0.8197512626647949, 0.8962067365646362, 0.9274582862854004, 0.9018037915229797, 0…	0.8303887844	0.001063490636
31	ACC	T	ACG	T	0.007	0.667	Escherichia coli general	ATGAAGCAGCGTATTACAGTGACAGTTGACAGCGACAGCTATCAGTTGCTCAAGGCGTATGATGTCAATATCTCCGGTCTGGTAAGCACAACCATGCAGAATGAAGCCCGTCGTCTGCGTGCCGAACGCTGGAAAGCGGAAAATCAGGAAGGGATGGCTGAGGTCGCCCGGTTTATTGAAATGAACGGCTCTTTTGCTGACGAGAACAGGGACTGGTGA	MKQRITVTVDSDSYQLLKAYDVNISGLVSTTMQNEARRLRAERWKAENQEGMAEVARFIEMNGSFADENRDW_	M_ATG K_AAG Q_CAG R_CGT I_ATT T_ACA V_GTG T_ACA V_GTT D_GAC S_AGC D_GAC S_AGC Y_TAT Q_CAG L_TTG L_CTC K_AAG A_GCG Y_TAT D_GAT V_GTC N_AAT I_ATC S_TCC G_GGT L_CTG V_GTA S_AGC T_ACA T_ACC M_ATG Q_CAG N_AAT E_GAA A_GCC R_CGT R_CGT L_CTG R_CGT A_GCC E_GAA R_CGC W_TGG K_AAA A_GCG E_GAA N_AAT Q_CAG E_GAA G_GGG M_ATG A_GCT E_GAG V_GTC A_GCC R_CGG F_TTT I_ATT E_GAA M_ATG N_AAC G_GGC S_TCT F_TTT A_GCT D_G…	M_ATG K_AAG Q_CAG R_CGT I_ATT T_ACA V_GTG T_ACA V_GTT D_GAC S_AGC D_GAC S_AGC Y_TAT Q_CAG L_TTG L_CTC K_AAG A_GCG Y_TAT D_GAT V_GTC N_AAT I_ATC S_TCC G_GGT L_CTG V_GTA S_AGC T_ACA T_ACG M_ATG Q_CAG N_AAT E_GAA A_GCC R_CGT R_CGT L_CTG R_CGT A_GCC E_GAA R_CGC W_TGG K_AAA A_GCG E_GAA N_AAT Q_CAG E_GAA G_GGG M_ATG A_GCT E_GAG V_GTC A_GCC R_CGG F_TTT I_ATT E_GAA M_ATG N_AAC G_GGC S_TCT F_TTT A_GCT D_G…	[0.999870777130127, 0.9298878908157349, 0.9428194761276245, 0.9210938215255737, 0.9520227909088135, 0.86879962682724, 0.9093214869499207, 0.8261680603027344, 0.9294213056564331, 0.9434129595756531, 0.9248529076576233, 0.9485117197036743, 0.9203960299491882, 0.8853046894073486, 0.9578180909156799, 0.9019919633865356, 0.8197512626647949, 0.8962067365646362, 0.9274582862854004, 0.9018037915229797, 0…	[0.999870777130127, 0.9298878908157349, 0.9428194761276245, 0.9210938215255737, 0.9520227909088135, 0.86879962682724, 0.9093214869499207, 0.8261680603027344, 0.9294213056564331, 0.9434129595756531, 0.9248529076576233, 0.9485117197036743, 0.9203960299491882, 0.8853046894073486, 0.9578180909156799, 0.9019919633865356, 0.8197512626647949, 0.8962067365646362, 0.9274582862854004, 0.9018037915229797, 0…	0.9113273621	0.001412571291
31	ACC	T	ACT	T	0.04	0.917	Escherichia coli general	ATGAAGCAGCGTATTACAGTGACAGTTGACAGCGACAGCTATCAGTTGCTCAAGGCGTATGATGTCAATATCTCCGGTCTGGTAAGCACAACCATGCAGAATGAAGCCCGTCGTCTGCGTGCCGAACGCTGGAAAGCGGAAAATCAGGAAGGGATGGCTGAGGTCGCCCGGTTTATTGAAATGAACGGCTCTTTTGCTGACGAGAACAGGGACTGGTGA	MKQRITVTVDSDSYQLLKAYDVNISGLVSTTMQNEARRLRAERWKAENQEGMAEVARFIEMNGSFADENRDW_	M_ATG K_AAG Q_CAG R_CGT I_ATT T_ACA V_GTG T_ACA V_GTT D_GAC S_AGC D_GAC S_AGC Y_TAT Q_CAG L_TTG L_CTC K_AAG A_GCG Y_TAT D_GAT V_GTC N_AAT I_ATC S_TCC G_GGT L_CTG V_GTA S_AGC T_ACA T_ACC M_ATG Q_CAG N_AAT E_GAA A_GCC R_CGT R_CGT L_CTG R_CGT A_GCC E_GAA R_CGC W_TGG K_AAA A_GCG E_GAA N_AAT Q_CAG E_GAA G_GGG M_ATG A_GCT E_GAG V_GTC A_GCC R_CGG F_TTT I_ATT E_GAA M_ATG N_AAC G_GGC S_TCT F_TTT A_GCT D_G…	M_ATG K_AAG Q_CAG R_CGT I_ATT T_ACA V_GTG T_ACA V_GTT D_GAC S_AGC D_GAC S_AGC Y_TAT Q_CAG L_TTG L_CTC K_AAG A_GCG Y_TAT D_GAT V_GTC N_AAT I_ATC S_TCC G_GGT L_CTG V_GTA S_AGC T_ACA T_ACT M_ATG Q_CAG N_AAT E_GAA A_GCC R_CGT R_CGT L_CTG R_CGT A_GCC E_GAA R_CGC W_TGG K_AAA A_GCG E_GAA N_AAT Q_CAG E_GAA G_GGG M_ATG A_GCT E_GAG V_GTC A_GCC R_CGG F_TTT I_ATT E_GAA M_ATG N_AAC G_GGC S_TCT F_TTT A_GCT D_G…	[0.999870777130127, 0.9298878908157349, 0.9428194761276245, 0.9210938215255737, 0.9520227909088135, 0.86879962682724, 0.9093214869499207, 0.8261680603027344, 0.9294213056564331, 0.9434129595756531, 0.9248529076576233, 0.9485117197036743, 0.9203960299491882, 0.8853046894073486, 0.9578180909156799, 0.9019919633865356, 0.8197512626647949, 0.8962067365646362, 0.9274582862854004, 0.9018037915229797, 0…	[0.999870777130127, 0.9298878908157349, 0.9428194761276245, 0.9210938215255737, 0.9520227909088135, 0.86879962682724, 0.9093214869499207, 0.8261680603027344, 0.9294213056564331, 0.9434129595756531, 0.9248529076576233, 0.9485117197036743, 0.9203960299491882, 0.8853046894073486, 0.9578180909156799, 0.9019919633865356, 0.8197512626647949, 0.8962067365646362, 0.9274582862854004, 0.9018037915229797, 0…	0.9113273621	0.0004734660615
36	GCC	A	GCG	A	0.009	0.7	Escherichia coli general	ATGAAGCAGCGTATTACAGTGACAGTTGACAGCGACAGCTATCAGTTGCTCAAGGCGTATGATGTCAATATCTCCGGTCTGGTAAGCACAACCATGCAGAATGAAGCCCGTCGTCTGCGTGCCGAACGCTGGAAAGCGGAAAATCAGGAAGGGATGGCTGAGGTCGCCCGGTTTATTGAAATGAACGGCTCTTTTGCTGACGAGAACAGGGACTGGTGA	MKQRITVTVDSDSYQLLKAYDVNISGLVSTTMQNEARRLRAERWKAENQEGMAEVARFIEMNGSFADENRDW_	M_ATG K_AAG Q_CAG R_CGT I_ATT T_ACA V_GTG T_ACA V_GTT D_GAC S_AGC D_GAC S_AGC Y_TAT Q_CAG L_TTG L_CTC K_AAG A_GCG Y_TAT D_GAT V_GTC N_AAT I_ATC S_TCC G_GGT L_CTG V_GTA S_AGC T_ACA T_ACC M_ATG Q_CAG N_AAT E_GAA A_GCC R_CGT R_CGT L_CTG R_CGT A_GCC E_GAA R_CGC W_TGG K_AAA A_GCG E_GAA N_AAT Q_CAG E_GAA G_GGG M_ATG A_GCT E_GAG V_GTC A_GCC R_CGG F_TTT I_ATT E_GAA M_ATG N_AAC G_GGC S_TCT F_TTT A_GCT D_G…	M_ATG K_AAG Q_CAG R_CGT I_ATT T_ACA V_GTG T_ACA V_GTT D_GAC S_AGC D_GAC S_AGC Y_TAT Q_CAG L_TTG L_CTC K_AAG A_GCG Y_TAT D_GAT V_GTC N_AAT I_ATC S_TCC G_GGT L_CTG V_GTA S_AGC T_ACA T_ACC M_ATG Q_CAG N_AAT E_GAA A_GCG R_CGT R_CGT L_CTG R_CGT A_GCC E_GAA R_CGC W_TGG K_AAA A_GCG E_GAA N_AAT Q_CAG E_GAA G_GGG M_ATG A_GCT E_GAG V_GTC A_GCC R_CGG F_TTT I_ATT E_GAA M_ATG N_AAC G_GGC S_TCT F_TTT A_GCT D_G…	[0.999870777130127, 0.9298878908157349, 0.9428194761276245, 0.9210938215255737, 0.9520227909088135, 0.86879962682724, 0.9093214869499207, 0.8261680603027344, 0.9294213056564331, 0.9434129595756531, 0.9248529076576233, 0.9485117197036743, 0.9203960299491882, 0.8853046894073486, 0.9578180909156799, 0.9019919633865356, 0.8197512626647949, 0.8962067365646362, 0.9274582862854004, 0.9018037915229797, 0…	[0.999870777130127, 0.9298878908157349, 0.9428194761276245, 0.9210938215255737, 0.9520227909088135, 0.86879962682724, 0.9093214869499207, 0.8261680603027344, 0.9294213056564331, 0.9434129595756531, 0.9248529076576233, 0.9485117197036743, 0.9203960299491882, 0.8853046894073486, 0.9578180909156799, 0.9019919633865356, 0.8197512626647949, 0.8962067365646362, 0.9274582862854004, 0.9018037915229797, 0…	0.9384024143	0.001472368021
37	CGT	R	AGG	R	0.004	1.165	Escherichia coli general	ATGAAGCAGCGTATTACAGTGACAGTTGACAGCGACAGCTATCAGTTGCTCAAGGCGTATGATGTCAATATCTCCGGTCTGGTAAGCACAACCATGCAGAATGAAGCCCGTCGTCTGCGTGCCGAACGCTGGAAAGCGGAAAATCAGGAAGGGATGGCTGAGGTCGCCCGGTTTATTGAAATGAACGGCTCTTTTGCTGACGAGAACAGGGACTGGTGA	MKQRITVTVDSDSYQLLKAYDVNISGLVSTTMQNEARRLRAERWKAENQEGMAEVARFIEMNGSFADENRDW_	M_ATG K_AAG Q_CAG R_CGT I_ATT T_ACA V_GTG T_ACA V_GTT D_GAC S_AGC D_GAC S_AGC Y_TAT Q_CAG L_TTG L_CTC K_AAG A_GCG Y_TAT D_GAT V_GTC N_AAT I_ATC S_TCC G_GGT L_CTG V_GTA S_AGC T_ACA T_ACC M_ATG Q_CAG N_AAT E_GAA A_GCC R_CGT R_CGT L_CTG R_CGT A_GCC E_GAA R_CGC W_TGG K_AAA A_GCG E_GAA N_AAT Q_CAG E_GAA G_GGG M_ATG A_GCT E_GAG V_GTC A_GCC R_CGG F_TTT I_ATT E_GAA M_ATG N_AAC G_GGC S_TCT F_TTT A_GCT D_G…	M_ATG K_AAG Q_CAG R_CGT I_ATT T_ACA V_GTG T_ACA V_GTT D_GAC S_AGC D_GAC S_AGC Y_TAT Q_CAG L_TTG L_CTC K_AAG A_GCG Y_TAT D_GAT V_GTC N_AAT I_ATC S_TCC G_GGT L_CTG V_GTA S_AGC T_ACA T_ACC M_ATG Q_CAG N_AAT E_GAA A_GCC R_AGG R_CGT L_CTG R_CGT A_GCC E_GAA R_CGC W_TGG K_AAA A_GCG E_GAA N_AAT Q_CAG E_GAA G_GGG M_ATG A_GCT E_GAG V_GTC A_GCC R_CGG F_TTT I_ATT E_GAA M_ATG N_AAC G_GGC S_TCT F_TTT A_GCT D_G…	[0.999870777130127, 0.9298878908157349, 0.9428194761276245, 0.9210938215255737, 0.9520227909088135, 0.86879962682724, 0.9093214869499207, 0.8261680603027344, 0.9294213056564331, 0.9434129595756531, 0.9248529076576233, 0.9485117197036743, 0.9203960299491882, 0.8853046894073486, 0.9578180909156799, 0.9019919633865356, 0.8197512626647949, 0.8962067365646362, 0.9274582862854004, 0.9018037915229797, 0…	[0.999870777130127, 0.9298878908157349, 0.9428194761276245, 0.9210938215255737, 0.9520227909088135, 0.86879962682724, 0.9093214869499207, 0.8261680603027344, 0.9294213056564331, 0.9434129595756531, 0.9248529076576233, 0.9485117197036743, 0.9203960299491882, 0.8853046894073486, 0.9578180909156799, 0.9019919633865356, 0.8197512626647949, 0.8962067365646362, 0.9274582862854004, 0.9018037915229797, 0…	0.9375659823	0.0001603220735
37	CGT	R	CGG	R	0.002	0.519	Escherichia coli general	ATGAAGCAGCGTATTACAGTGACAGTTGACAGCGACAGCTATCAGTTGCTCAAGGCGTATGATGTCAATATCTCCGGTCTGGTAAGCACAACCATGCAGAATGAAGCCCGTCGTCTGCGTGCCGAACGCTGGAAAGCGGAAAATCAGGAAGGGATGGCTGAGGTCGCCCGGTTTATTGAAATGAACGGCTCTTTTGCTGACGAGAACAGGGACTGGTGA	MKQRITVTVDSDSYQLLKAYDVNISGLVSTTMQNEARRLRAERWKAENQEGMAEVARFIEMNGSFADENRDW_	M_ATG K_AAG Q_CAG R_CGT I_ATT T_ACA V_GTG T_ACA V_GTT D_GAC S_AGC D_GAC S_AGC Y_TAT Q_CAG L_TTG L_CTC K_AAG A_GCG Y_TAT D_GAT V_GTC N_AAT I_ATC S_TCC G_GGT L_CTG V_GTA S_AGC T_ACA T_ACC M_ATG Q_CAG N_AAT E_GAA A_GCC R_CGT R_CGT L_CTG R_CGT A_GCC E_GAA R_CGC W_TGG K_AAA A_GCG E_GAA N_AAT Q_CAG E_GAA G_GGG M_ATG A_GCT E_GAG V_GTC A_GCC R_CGG F_TTT I_ATT E_GAA M_ATG N_AAC G_GGC S_TCT F_TTT A_GCT D_G…	M_ATG K_AAG Q_CAG R_CGT I_ATT T_ACA V_GTG T_ACA V_GTT D_GAC S_AGC D_GAC S_AGC Y_TAT Q_CAG L_TTG L_CTC K_AAG A_GCG Y_TAT D_GAT V_GTC N_AAT I_ATC S_TCC G_GGT L_CTG V_GTA S_AGC T_ACA T_ACC M_ATG Q_CAG N_AAT E_GAA A_GCC R_CGG R_CGT L_CTG R_CGT A_GCC E_GAA R_CGC W_TGG K_AAA A_GCG E_GAA N_AAT Q_CAG E_GAA G_GGG M_ATG A_GCT E_GAG V_GTC A_GCC R_CGG F_TTT I_ATT E_GAA M_ATG N_AAC G_GGC S_TCT F_TTT A_GCT D_G…	[0.999870777130127, 0.9298878908157349, 0.9428194761276245, 0.9210938215255737, 0.9520227909088135, 0.86879962682724, 0.9093214869499207, 0.8261680603027344, 0.9294213056564331, 0.9434129595756531, 0.9248529076576233, 0.9485117197036743, 0.9203960299491882, 0.8853046894073486, 0.9578180909156799, 0.9019919633865356, 0.8197512626647949, 0.8962067365646362, 0.9274582862854004, 0.9018037915229797, 0…	[0.999870777130127, 0.9298878908157349, 0.9428194761276245, 0.9210938215255737, 0.9520227909088135, 0.86879962682724, 0.9093214869499207, 0.8261680603027344, 0.9294213056564331, 0.9434129595756531, 0.9248529076576233, 0.9485117197036743, 0.9203960299491882, 0.8853046894073486, 0.9578180909156799, 0.9019919633865356, 0.8197512626647949, 0.8962067365646362, 0.9274582862854004, 0.9018037915229797, 0…	0.9375659823	0.0006579338224
38	CGT	R	AGG	R	0.007	1.165	Escherichia coli general	ATGAAGCAGCGTATTACAGTGACAGTTGACAGCGACAGCTATCAGTTGCTCAAGGCGTATGATGTCAATATCTCCGGTCTGGTAAGCACAACCATGCAGAATGAAGCCCGTCGTCTGCGTGCCGAACGCTGGAAAGCGGAAAATCAGGAAGGGATGGCTGAGGTCGCCCGGTTTATTGAAATGAACGGCTCTTTTGCTGACGAGAACAGGGACTGGTGA	MKQRITVTVDSDSYQLLKAYDVNISGLVSTTMQNEARRLRAERWKAENQEGMAEVARFIEMNGSFADENRDW_	M_ATG K_AAG Q_CAG R_CGT I_ATT T_ACA V_GTG T_ACA V_GTT D_GAC S_AGC D_GAC S_AGC Y_TAT Q_CAG L_TTG L_CTC K_AAG A_GCG Y_TAT D_GAT V_GTC N_AAT I_ATC S_TCC G_GGT L_CTG V_GTA S_AGC T_ACA T_ACC M_ATG Q_CAG N_AAT E_GAA A_GCC R_CGT R_CGT L_CTG R_CGT A_GCC E_GAA R_CGC W_TGG K_AAA A_GCG E_GAA N_AAT Q_CAG E_GAA G_GGG M_ATG A_GCT E_GAG V_GTC A_GCC R_CGG F_TTT I_ATT E_GAA M_ATG N_AAC G_GGC S_TCT F_TTT A_GCT D_G…	M_ATG K_AAG Q_CAG R_CGT I_ATT T_ACA V_GTG T_ACA V_GTT D_GAC S_AGC D_GAC S_AGC Y_TAT Q_CAG L_TTG L_CTC K_AAG A_GCG Y_TAT D_GAT V_GTC N_AAT I_ATC S_TCC G_GGT L_CTG V_GTA S_AGC T_ACA T_ACC M_ATG Q_CAG N_AAT E_GAA A_GCC R_CGT R_AGG L_CTG R_CGT A_GCC E_GAA R_CGC W_TGG K_AAA A_GCG E_GAA N_AAT Q_CAG E_GAA G_GGG M_ATG A_GCT E_GAG V_GTC A_GCC R_CGG F_TTT I_ATT E_GAA M_ATG N_AAC G_GGC S_TCT F_TTT A_GCT D_G…	[0.999870777130127, 0.9298878908157349, 0.9428194761276245, 0.9210938215255737, 0.9520227909088135, 0.86879962682724, 0.9093214869499207, 0.8261680603027344, 0.9294213056564331, 0.9434129595756531, 0.9248529076576233, 0.9485117197036743, 0.9203960299491882, 0.8853046894073486, 0.9578180909156799, 0.9019919633865356, 0.8197512626647949, 0.8962067365646362, 0.9274582862854004, 0.9018037915229797, 0…	[0.999870777130127, 0.9298878908157349, 0.9428194761276245, 0.9210938215255737, 0.9520227909088135, 0.86879962682724, 0.9093214869499207, 0.8261680603027344, 0.9294213056564331, 0.9434129595756531, 0.9248529076576233, 0.9485117197036743, 0.9203960299491882, 0.8853046894073486, 0.9578180909156799, 0.9019919633865356, 0.8197512626647949, 0.8962067365646362, 0.9274582862854004, 0.9018037915229797, 0…	0.9352744818	0.0001803127234
38	CGT	R	CGG	R	0.044	0.519	Escherichia coli general	ATGAAGCAGCGTATTACAGTGACAGTTGACAGCGACAGCTATCAGTTGCTCAAGGCGTATGATGTCAATATCTCCGGTCTGGTAAGCACAACCATGCAGAATGAAGCCCGTCGTCTGCGTGCCGAACGCTGGAAAGCGGAAAATCAGGAAGGGATGGCTGAGGTCGCCCGGTTTATTGAAATGAACGGCTCTTTTGCTGACGAGAACAGGGACTGGTGA	MKQRITVTVDSDSYQLLKAYDVNISGLVSTTMQNEARRLRAERWKAENQEGMAEVARFIEMNGSFADENRDW_	M_ATG K_AAG Q_CAG R_CGT I_ATT T_ACA V_GTG T_ACA V_GTT D_GAC S_AGC D_GAC S_AGC Y_TAT Q_CAG L_TTG L_CTC K_AAG A_GCG Y_TAT D_GAT V_GTC N_AAT I_ATC S_TCC G_GGT L_CTG V_GTA S_AGC T_ACA T_ACC M_ATG Q_CAG N_AAT E_GAA A_GCC R_CGT R_CGT L_CTG R_CGT A_GCC E_GAA R_CGC W_TGG K_AAA A_GCG E_GAA N_AAT Q_CAG E_GAA G_GGG M_ATG A_GCT E_GAG V_GTC A_GCC R_CGG F_TTT I_ATT E_GAA M_ATG N_AAC G_GGC S_TCT F_TTT A_GCT D_G…	M_ATG K_AAG Q_CAG R_CGT I_ATT T_ACA V_GTG T_ACA V_GTT D_GAC S_AGC D_GAC S_AGC Y_TAT Q_CAG L_TTG L_CTC K_AAG A_GCG Y_TAT D_GAT V_GTC N_AAT I_ATC S_TCC G_GGT L_CTG V_GTA S_AGC T_ACA T_ACC M_ATG Q_CAG N_AAT E_GAA A_GCC R_CGT R_CGG L_CTG R_CGT A_GCC E_GAA R_CGC W_TGG K_AAA A_GCG E_GAA N_AAT Q_CAG E_GAA G_GGG M_ATG A_GCT E_GAG V_GTC A_GCC R_CGG F_TTT I_ATT E_GAA M_ATG N_AAC G_GGC S_TCT F_TTT A_GCT D_G…	[0.999870777130127, 0.9298878908157349, 0.9428194761276245, 0.9210938215255737, 0.9520227909088135, 0.86879962682724, 0.9093214869499207, 0.8261680603027344, 0.9294213056564331, 0.9434129595756531, 0.9248529076576233, 0.9485117197036743, 0.9203960299491882, 0.8853046894073486, 0.9578180909156799, 0.9019919633865356, 0.8197512626647949, 0.8962067365646362, 0.9274582862854004, 0.9018037915229797, 0…	[0.999870777130127, 0.9298878908157349, 0.9428194761276245, 0.9210938215255737, 0.9520227909088135, 0.86879962682724, 0.9093214869499207, 0.8261680603027344, 0.9294213056564331, 0.9434129595756531, 0.9248529076576233, 0.9485117197036743, 0.9203960299491882, 0.8853046894073486, 0.9578180909156799, 0.9019919633865356, 0.8197512626647949, 0.8962067365646362, 0.9274582862854004, 0.9018037915229797, 0…	0.9352744818	0.0008252319531
39	CTG	L	CTT	L	0.026	2.3	Escherichia coli general	ATGAAGCAGCGTATTACAGTGACAGTTGACAGCGACAGCTATCAGTTGCTCAAGGCGTATGATGTCAATATCTCCGGTCTGGTAAGCACAACCATGCAGAATGAAGCCCGTCGTCTGCGTGCCGAACGCTGGAAAGCGGAAAATCAGGAAGGGATGGCTGAGGTCGCCCGGTTTATTGAAATGAACGGCTCTTTTGCTGACGAGAACAGGGACTGGTGA	MKQRITVTVDSDSYQLLKAYDVNISGLVSTTMQNEARRLRAERWKAENQEGMAEVARFIEMNGSFADENRDW_	M_ATG K_AAG Q_CAG R_CGT I_ATT T_ACA V_GTG T_ACA V_GTT D_GAC S_AGC D_GAC S_AGC Y_TAT Q_CAG L_TTG L_CTC K_AAG A_GCG Y_TAT D_GAT V_GTC N_AAT I_ATC S_TCC G_GGT L_CTG V_GTA S_AGC T_ACA T_ACC M_ATG Q_CAG N_AAT E_GAA A_GCC R_CGT R_CGT L_CTG R_CGT A_GCC E_GAA R_CGC W_TGG K_AAA A_GCG E_GAA N_AAT Q_CAG E_GAA G_GGG M_ATG A_GCT E_GAG V_GTC A_GCC R_CGG F_TTT I_ATT E_GAA M_ATG N_AAC G_GGC S_TCT F_TTT A_GCT D_G…	M_ATG K_AAG Q_CAG R_CGT I_ATT T_ACA V_GTG T_ACA V_GTT D_GAC S_AGC D_GAC S_AGC Y_TAT Q_CAG L_TTG L_CTC K_AAG A_GCG Y_TAT D_GAT V_GTC N_AAT I_ATC S_TCC G_GGT L_CTG V_GTA S_AGC T_ACA T_ACC M_ATG Q_CAG N_AAT E_GAA A_GCC R_CGT R_CGT L_CTT R_CGT A_GCC E_GAA R_CGC W_TGG K_AAA A_GCG E_GAA N_AAT Q_CAG E_GAA G_GGG M_ATG A_GCT E_GAG V_GTC A_GCC R_CGG F_TTT I_ATT E_GAA M_ATG N_AAC G_GGC S_TCT F_TTT A_GCT D_G…	[0.999870777130127, 0.9298878908157349, 0.9428194761276245, 0.9210938215255737, 0.9520227909088135, 0.86879962682724, 0.9093214869499207, 0.8261680603027344, 0.9294213056564331, 0.9434129595756531, 0.9248529076576233, 0.9485117197036743, 0.9203960299491882, 0.8853046894073486, 0.9578180909156799, 0.9019919633865356, 0.8197512626647949, 0.8962067365646362, 0.9274582862854004, 0.9018037915229797, 0…	[0.999870777130127, 0.9298878908157349, 0.9428194761276245, 0.9210938215255737, 0.9520227909088135, 0.86879962682724, 0.9093214869499207, 0.8261680603027344, 0.9294213056564331, 0.9434129595756531, 0.9248529076576233, 0.9485117197036743, 0.9203960299491882, 0.8853046894073486, 0.9578180909156799, 0.9019919633865356, 0.8197512626647949, 0.8962067365646362, 0.9274582862854004, 0.9018037915229797, 0…	0.9636334181	0.0003528565867
39	CTG	L	TTG	L	0.043	1.5	Escherichia coli general	ATGAAGCAGCGTATTACAGTGACAGTTGACAGCGACAGCTATCAGTTGCTCAAGGCGTATGATGTCAATATCTCCGGTCTGGTAAGCACAACCATGCAGAATGAAGCCCGTCGTCTGCGTGCCGAACGCTGGAAAGCGGAAAATCAGGAAGGGATGGCTGAGGTCGCCCGGTTTATTGAAATGAACGGCTCTTTTGCTGACGAGAACAGGGACTGGTGA	MKQRITVTVDSDSYQLLKAYDVNISGLVSTTMQNEARRLRAERWKAENQEGMAEVARFIEMNGSFADENRDW_	M_ATG K_AAG Q_CAG R_CGT I_ATT T_ACA V_GTG T_ACA V_GTT D_GAC S_AGC D_GAC S_AGC Y_TAT Q_CAG L_TTG L_CTC K_AAG A_GCG Y_TAT D_GAT V_GTC N_AAT I_ATC S_TCC G_GGT L_CTG V_GTA S_AGC T_ACA T_ACC M_ATG Q_CAG N_AAT E_GAA A_GCC R_CGT R_CGT L_CTG R_CGT A_GCC E_GAA R_CGC W_TGG K_AAA A_GCG E_GAA N_AAT Q_CAG E_GAA G_GGG M_ATG A_GCT E_GAG V_GTC A_GCC R_CGG F_TTT I_ATT E_GAA M_ATG N_AAC G_GGC S_TCT F_TTT A_GCT D_G…	M_ATG K_AAG Q_CAG R_CGT I_ATT T_ACA V_GTG T_ACA V_GTT D_GAC S_AGC D_GAC S_AGC Y_TAT Q_CAG L_TTG L_CTC K_AAG A_GCG Y_TAT D_GAT V_GTC N_AAT I_ATC S_TCC G_GGT L_CTG V_GTA S_AGC T_ACA T_ACC M_ATG Q_CAG N_AAT E_GAA A_GCC R_CGT R_CGT L_TTG R_CGT A_GCC E_GAA R_CGC W_TGG K_AAA A_GCG E_GAA N_AAT Q_CAG E_GAA G_GGG M_ATG A_GCT E_GAG V_GTC A_GCC R_CGG F_TTT I_ATT E_GAA M_ATG N_AAC G_GGC S_TCT F_TTT A_GCT D_G…	[0.999870777130127, 0.9298878908157349, 0.9428194761276245, 0.9210938215255737, 0.9520227909088135, 0.86879962682724, 0.9093214869499207, 0.8261680603027344, 0.9294213056564331, 0.9434129595756531, 0.9248529076576233, 0.9485117197036743, 0.9203960299491882, 0.8853046894073486, 0.9578180909156799, 0.9019919633865356, 0.8197512626647949, 0.8962067365646362, 0.9274582862854004, 0.9018037915229797, 0…	[0.999870777130127, 0.9298878908157349, 0.9428194761276245, 0.9210938215255737, 0.9520227909088135, 0.86879962682724, 0.9093214869499207, 0.8261680603027344, 0.9294213056564331, 0.9434129595756531, 0.9248529076576233, 0.9485117197036743, 0.9203960299491882, 0.8853046894073486, 0.9578180909156799, 0.9019919633865356, 0.8197512626647949, 0.8962067365646362, 0.9274582862854004, 0.9018037915229797, 0…	0.9636334181	0.0004426182422
40	CGT	R	AGG	R	0.002	1.165	Escherichia coli general	ATGAAGCAGCGTATTACAGTGACAGTTGACAGCGACAGCTATCAGTTGCTCAAGGCGTATGATGTCAATATCTCCGGTCTGGTAAGCACAACCATGCAGAATGAAGCCCGTCGTCTGCGTGCCGAACGCTGGAAAGCGGAAAATCAGGAAGGGATGGCTGAGGTCGCCCGGTTTATTGAAATGAACGGCTCTTTTGCTGACGAGAACAGGGACTGGTGA	MKQRITVTVDSDSYQLLKAYDVNISGLVSTTMQNEARRLRAERWKAENQEGMAEVARFIEMNGSFADENRDW_	M_ATG K_AAG Q_CAG R_CGT I_ATT T_ACA V_GTG T_ACA V_GTT D_GAC S_AGC D_GAC S_AGC Y_TAT Q_CAG L_TTG L_CTC K_AAG A_GCG Y_TAT D_GAT V_GTC N_AAT I_ATC S_TCC G_GGT L_CTG V_GTA S_AGC T_ACA T_ACC M_ATG Q_CAG N_AAT E_GAA A_GCC R_CGT R_CGT L_CTG R_CGT A_GCC E_GAA R_CGC W_TGG K_AAA A_GCG E_GAA N_AAT Q_CAG E_GAA G_GGG M_ATG A_GCT E_GAG V_GTC A_GCC R_CGG F_TTT I_ATT E_GAA M_ATG N_AAC G_GGC S_TCT F_TTT A_GCT D_G…	M_ATG K_AAG Q_CAG R_CGT I_ATT T_ACA V_GTG T_ACA V_GTT D_GAC S_AGC D_GAC S_AGC Y_TAT Q_CAG L_TTG L_CTC K_AAG A_GCG Y_TAT D_GAT V_GTC N_AAT I_ATC S_TCC G_GGT L_CTG V_GTA S_AGC T_ACA T_ACC M_ATG Q_CAG N_AAT E_GAA A_GCC R_CGT R_CGT L_CTG R_AGG A_GCC E_GAA R_CGC W_TGG K_AAA A_GCG E_GAA N_AAT Q_CAG E_GAA G_GGG M_ATG A_GCT E_GAG V_GTC A_GCC R_CGG F_TTT I_ATT E_GAA M_ATG N_AAC G_GGC S_TCT F_TTT A_GCT D_G…	[0.999870777130127, 0.9298878908157349, 0.9428194761276245, 0.9210938215255737, 0.9520227909088135, 0.86879962682724, 0.9093214869499207, 0.8261680603027344, 0.9294213056564331, 0.9434129595756531, 0.9248529076576233, 0.9485117197036743, 0.9203960299491882, 0.8853046894073486, 0.9578180909156799, 0.9019919633865356, 0.8197512626647949, 0.8962067365646362, 0.9274582862854004, 0.9018037915229797, 0…	[0.999870777130127, 0.9298878908157349, 0.9428194761276245, 0.9210938215255737, 0.9520227909088135, 0.86879962682724, 0.9093214869499207, 0.8261680603027344, 0.9294213056564331, 0.9434129595756531, 0.9248529076576233, 0.9485117197036743, 0.9203960299491882, 0.8853046894073486, 0.9578180909156799, 0.9019919633865356, 0.8197512626647949, 0.8962067365646362, 0.9274582862854004, 0.9018037915229797, 0…	0.9289542437	0.0002019645763
40	CGT	R	CGG	R	0	0.519	Escherichia coli general	ATGAAGCAGCGTATTACAGTGACAGTTGACAGCGACAGCTATCAGTTGCTCAAGGCGTATGATGTCAATATCTCCGGTCTGGTAAGCACAACCATGCAGAATGAAGCCCGTCGTCTGCGTGCCGAACGCTGGAAAGCGGAAAATCAGGAAGGGATGGCTGAGGTCGCCCGGTTTATTGAAATGAACGGCTCTTTTGCTGACGAGAACAGGGACTGGTGA	MKQRITVTVDSDSYQLLKAYDVNISGLVSTTMQNEARRLRAERWKAENQEGMAEVARFIEMNGSFADENRDW_	M_ATG K_AAG Q_CAG R_CGT I_ATT T_ACA V_GTG T_ACA V_GTT D_GAC S_AGC D_GAC S_AGC Y_TAT Q_CAG L_TTG L_CTC K_AAG A_GCG Y_TAT D_GAT V_GTC N_AAT I_ATC S_TCC G_GGT L_CTG V_GTA S_AGC T_ACA T_ACC M_ATG Q_CAG N_AAT E_GAA A_GCC R_CGT R_CGT L_CTG R_CGT A_GCC E_GAA R_CGC W_TGG K_AAA A_GCG E_GAA N_AAT Q_CAG E_GAA G_GGG M_ATG A_GCT E_GAG V_GTC A_GCC R_CGG F_TTT I_ATT E_GAA M_ATG N_AAC G_GGC S_TCT F_TTT A_GCT D_G…	M_ATG K_AAG Q_CAG R_CGT I_ATT T_ACA V_GTG T_ACA V_GTT D_GAC S_AGC D_GAC S_AGC Y_TAT Q_CAG L_TTG L_CTC K_AAG A_GCG Y_TAT D_GAT V_GTC N_AAT I_ATC S_TCC G_GGT L_CTG V_GTA S_AGC T_ACA T_ACC M_ATG Q_CAG N_AAT E_GAA A_GCC R_CGT R_CGT L_CTG R_CGG A_GCC E_GAA R_CGC W_TGG K_AAA A_GCG E_GAA N_AAT Q_CAG E_GAA G_GGG M_ATG A_GCT E_GAG V_GTC A_GCC R_CGG F_TTT I_ATT E_GAA M_ATG N_AAC G_GGC S_TCT F_TTT A_GCT D_G…	[0.999870777130127, 0.9298878908157349, 0.9428194761276245, 0.9210938215255737, 0.9520227909088135, 0.86879962682724, 0.9093214869499207, 0.8261680603027344, 0.9294213056564331, 0.9434129595756531, 0.9248529076576233, 0.9485117197036743, 0.9203960299491882, 0.8853046894073486, 0.9578180909156799, 0.9019919633865356, 0.8197512626647949, 0.8962067365646362, 0.9274582862854004, 0.9018037915229797, 0…	[0.999870777130127, 0.9298878908157349, 0.9428194761276245, 0.9210938215255737, 0.9520227909088135, 0.86879962682724, 0.9093214869499207, 0.8261680603027344, 0.9294213056564331, 0.9434129595756531, 0.9248529076576233, 0.9485117197036743, 0.9203960299491882, 0.8853046894073486, 0.9578180909156799, 0.9019919633865356, 0.8197512626647949, 0.8962067365646362, 0.9274582862854004, 0.9018037915229797, 0…	0.9289542437	0.0006222851225
45	AAA	K	AAG	K	0.044	0.923	Escherichia coli general	ATGAAGCAGCGTATTACAGTGACAGTTGACAGCGACAGCTATCAGTTGCTCAAGGCGTATGATGTCAATATCTCCGGTCTGGTAAGCACAACCATGCAGAATGAAGCCCGTCGTCTGCGTGCCGAACGCTGGAAAGCGGAAAATCAGGAAGGGATGGCTGAGGTCGCCCGGTTTATTGAAATGAACGGCTCTTTTGCTGACGAGAACAGGGACTGGTGA	MKQRITVTVDSDSYQLLKAYDVNISGLVSTTMQNEARRLRAERWKAENQEGMAEVARFIEMNGSFADENRDW_	M_ATG K_AAG Q_CAG R_CGT I_ATT T_ACA V_GTG T_ACA V_GTT D_GAC S_AGC D_GAC S_AGC Y_TAT Q_CAG L_TTG L_CTC K_AAG A_GCG Y_TAT D_GAT V_GTC N_AAT I_ATC S_TCC G_GGT L_CTG V_GTA S_AGC T_ACA T_ACC M_ATG Q_CAG N_AAT E_GAA A_GCC R_CGT R_CGT L_CTG R_CGT A_GCC E_GAA R_CGC W_TGG K_AAA A_GCG E_GAA N_AAT Q_CAG E_GAA G_GGG M_ATG A_GCT E_GAG V_GTC A_GCC R_CGG F_TTT I_ATT E_GAA M_ATG N_AAC G_GGC S_TCT F_TTT A_GCT D_G…	M_ATG K_AAG Q_CAG R_CGT I_ATT T_ACA V_GTG T_ACA V_GTT D_GAC S_AGC D_GAC S_AGC Y_TAT Q_CAG L_TTG L_CTC K_AAG A_GCG Y_TAT D_GAT V_GTC N_AAT I_ATC S_TCC G_GGT L_CTG V_GTA S_AGC T_ACA T_ACC M_ATG Q_CAG N_AAT E_GAA A_GCC R_CGT R_CGT L_CTG R_CGT A_GCC E_GAA R_CGC W_TGG K_AAG A_GCG E_GAA N_AAT Q_CAG E_GAA G_GGG M_ATG A_GCT E_GAG V_GTC A_GCC R_CGG F_TTT I_ATT E_GAA M_ATG N_AAC G_GGC S_TCT F_TTT A_GCT D_G…	[0.999870777130127, 0.9298878908157349, 0.9428194761276245, 0.9210938215255737, 0.9520227909088135, 0.86879962682724, 0.9093214869499207, 0.8261680603027344, 0.9294213056564331, 0.9434129595756531, 0.9248529076576233, 0.9485117197036743, 0.9203960299491882, 0.8853046894073486, 0.9578180909156799, 0.9019919633865356, 0.8197512626647949, 0.8962067365646362, 0.9274582862854004, 0.9018037915229797, 0…	[0.999870777130127, 0.9298878908157349, 0.9428194761276245, 0.9210938215255737, 0.9520227909088135, 0.86879962682724, 0.9093214869499207, 0.8261680603027344, 0.9294213056564331, 0.9434129595756531, 0.9248529076576233, 0.9485117197036743, 0.9203960299491882, 0.8853046894073486, 0.9578180909156799, 0.9019919633865356, 0.8197512626647949, 0.8962067365646362, 0.9274582862854004, 0.9018037915229797, 0…	0.9593163133	0.0007836789009
47	GAA	E	GAG	E	0.013	1.176	Escherichia coli general	ATGAAGCAGCGTATTACAGTGACAGTTGACAGCGACAGCTATCAGTTGCTCAAGGCGTATGATGTCAATATCTCCGGTCTGGTAAGCACAACCATGCAGAATGAAGCCCGTCGTCTGCGTGCCGAACGCTGGAAAGCGGAAAATCAGGAAGGGATGGCTGAGGTCGCCCGGTTTATTGAAATGAACGGCTCTTTTGCTGACGAGAACAGGGACTGGTGA	MKQRITVTVDSDSYQLLKAYDVNISGLVSTTMQNEARRLRAERWKAENQEGMAEVARFIEMNGSFADENRDW_	M_ATG K_AAG Q_CAG R_CGT I_ATT T_ACA V_GTG T_ACA V_GTT D_GAC S_AGC D_GAC S_AGC Y_TAT Q_CAG L_TTG L_CTC K_AAG A_GCG Y_TAT D_GAT V_GTC N_AAT I_ATC S_TCC G_GGT L_CTG V_GTA S_AGC T_ACA T_ACC M_ATG Q_CAG N_AAT E_GAA A_GCC R_CGT R_CGT L_CTG R_CGT A_GCC E_GAA R_CGC W_TGG K_AAA A_GCG E_GAA N_AAT Q_CAG E_GAA G_GGG M_ATG A_GCT E_GAG V_GTC A_GCC R_CGG F_TTT I_ATT E_GAA M_ATG N_AAC G_GGC S_TCT F_TTT A_GCT D_G…	M_ATG K_AAG Q_CAG R_CGT I_ATT T_ACA V_GTG T_ACA V_GTT D_GAC S_AGC D_GAC S_AGC Y_TAT Q_CAG L_TTG L_CTC K_AAG A_GCG Y_TAT D_GAT V_GTC N_AAT I_ATC S_TCC G_GGT L_CTG V_GTA S_AGC T_ACA T_ACC M_ATG Q_CAG N_AAT E_GAA A_GCC R_CGT R_CGT L_CTG R_CGT A_GCC E_GAA R_CGC W_TGG K_AAA A_GCG E_GAG N_AAT Q_CAG E_GAA G_GGG M_ATG A_GCT E_GAG V_GTC A_GCC R_CGG F_TTT I_ATT E_GAA M_ATG N_AAC G_GGC S_TCT F_TTT A_GCT D_G…	[0.999870777130127, 0.9298878908157349, 0.9428194761276245, 0.9210938215255737, 0.9520227909088135, 0.86879962682724, 0.9093214869499207, 0.8261680603027344, 0.9294213056564331, 0.9434129595756531, 0.9248529076576233, 0.9485117197036743, 0.9203960299491882, 0.8853046894073486, 0.9578180909156799, 0.9019919633865356, 0.8197512626647949, 0.8962067365646362, 0.9274582862854004, 0.9018037915229797, 0…	[0.999870777130127, 0.9298878908157349, 0.9428194761276245, 0.9210938215255737, 0.9520227909088135, 0.86879962682724, 0.9093214869499207, 0.8261680603027344, 0.9294213056564331, 0.9434129595756531, 0.9248529076576233, 0.9485117197036743, 0.9203960299491882, 0.8853046894073486, 0.9578180909156799, 0.9019919633865356, 0.8197512626647949, 0.8962067365646362, 0.9274582862854004, 0.9018037915229797, 0…	0.9698116779	0.001181483618
55	GTC	V	GTG	V	0.486	0.722	Escherichia coli general	ATGAAGCAGCGTATTACAGTGACAGTTGACAGCGACAGCTATCAGTTGCTCAAGGCGTATGATGTCAATATCTCCGGTCTGGTAAGCACAACCATGCAGAATGAAGCCCGTCGTCTGCGTGCCGAACGCTGGAAAGCGGAAAATCAGGAAGGGATGGCTGAGGTCGCCCGGTTTATTGAAATGAACGGCTCTTTTGCTGACGAGAACAGGGACTGGTGA	MKQRITVTVDSDSYQLLKAYDVNISGLVSTTMQNEARRLRAERWKAENQEGMAEVARFIEMNGSFADENRDW_	M_ATG K_AAG Q_CAG R_CGT I_ATT T_ACA V_GTG T_ACA V_GTT D_GAC S_AGC D_GAC S_AGC Y_TAT Q_CAG L_TTG L_CTC K_AAG A_GCG Y_TAT D_GAT V_GTC N_AAT I_ATC S_TCC G_GGT L_CTG V_GTA S_AGC T_ACA T_ACC M_ATG Q_CAG N_AAT E_GAA A_GCC R_CGT R_CGT L_CTG R_CGT A_GCC E_GAA R_CGC W_TGG K_AAA A_GCG E_GAA N_AAT Q_CAG E_GAA G_GGG M_ATG A_GCT E_GAG V_GTC A_GCC R_CGG F_TTT I_ATT E_GAA M_ATG N_AAC G_GGC S_TCT F_TTT A_GCT D_G…	M_ATG K_AAG Q_CAG R_CGT I_ATT T_ACA V_GTG T_ACA V_GTT D_GAC S_AGC D_GAC S_AGC Y_TAT Q_CAG L_TTG L_CTC K_AAG A_GCG Y_TAT D_GAT V_GTC N_AAT I_ATC S_TCC G_GGT L_CTG V_GTA S_AGC T_ACA T_ACC M_ATG Q_CAG N_AAT E_GAA A_GCC R_CGT R_CGT L_CTG R_CGT A_GCC E_GAA R_CGC W_TGG K_AAA A_GCG E_GAA N_AAT Q_CAG E_GAA G_GGG M_ATG A_GCT E_GAG V_GTG A_GCC R_CGG F_TTT I_ATT E_GAA M_ATG N_AAC G_GGC S_TCT F_TTT A_GCT D_G…	[0.999870777130127, 0.9298878908157349, 0.9428194761276245, 0.9210938215255737, 0.9520227909088135, 0.86879962682724, 0.9093214869499207, 0.8261680603027344, 0.9294213056564331, 0.9434129595756531, 0.9248529076576233, 0.9485117197036743, 0.9203960299491882, 0.8853046894073486, 0.9578180909156799, 0.9019919633865356, 0.8197512626647949, 0.8962067365646362, 0.9274582862854004, 0.9018037915229797, 0…	[0.999870777130127, 0.9298878908157349, 0.9428194761276245, 0.9210938215255737, 0.9520227909088135, 0.86879962682724, 0.9093214869499207, 0.8261680603027344, 0.9294213056564331, 0.9434129595756531, 0.9248529076576233, 0.9485117197036743, 0.9203960299491882, 0.8853046894073486, 0.9578180909156799, 0.9019919633865356, 0.8197512626647949, 0.8962067365646362, 0.9274582862854004, 0.9018037915229797, 0…	0.8989554048	0.002301627304
55	GTC	V	GTT	V	1.624	1	Escherichia coli general	ATGAAGCAGCGTATTACAGTGACAGTTGACAGCGACAGCTATCAGTTGCTCAAGGCGTATGATGTCAATATCTCCGGTCTGGTAAGCACAACCATGCAGAATGAAGCCCGTCGTCTGCGTGCCGAACGCTGGAAAGCGGAAAATCAGGAAGGGATGGCTGAGGTCGCCCGGTTTATTGAAATGAACGGCTCTTTTGCTGACGAGAACAGGGACTGGTGA	MKQRITVTVDSDSYQLLKAYDVNISGLVSTTMQNEARRLRAERWKAENQEGMAEVARFIEMNGSFADENRDW_	M_ATG K_AAG Q_CAG R_CGT I_ATT T_ACA V_GTG T_ACA V_GTT D_GAC S_AGC D_GAC S_AGC Y_TAT Q_CAG L_TTG L_CTC K_AAG A_GCG Y_TAT D_GAT V_GTC N_AAT I_ATC S_TCC G_GGT L_CTG V_GTA S_AGC T_ACA T_ACC M_ATG Q_CAG N_AAT E_GAA A_GCC R_CGT R_CGT L_CTG R_CGT A_GCC E_GAA R_CGC W_TGG K_AAA A_GCG E_GAA N_AAT Q_CAG E_GAA G_GGG M_ATG A_GCT E_GAG V_GTC A_GCC R_CGG F_TTT I_ATT E_GAA M_ATG N_AAC G_GGC S_TCT F_TTT A_GCT D_G…	M_ATG K_AAG Q_CAG R_CGT I_ATT T_ACA V_GTG T_ACA V_GTT D_GAC S_AGC D_GAC S_AGC Y_TAT Q_CAG L_TTG L_CTC K_AAG A_GCG Y_TAT D_GAT V_GTC N_AAT I_ATC S_TCC G_GGT L_CTG V_GTA S_AGC T_ACA T_ACC M_ATG Q_CAG N_AAT E_GAA A_GCC R_CGT R_CGT L_CTG R_CGT A_GCC E_GAA R_CGC W_TGG K_AAA A_GCG E_GAA N_AAT Q_CAG E_GAA G_GGG M_ATG A_GCT E_GAG V_GTT A_GCC R_CGG F_TTT I_ATT E_GAA M_ATG N_AAC G_GGC S_TCT F_TTT A_GCT D_G…	[0.999870777130127, 0.9298878908157349, 0.9428194761276245, 0.9210938215255737, 0.9520227909088135, 0.86879962682724, 0.9093214869499207, 0.8261680603027344, 0.9294213056564331, 0.9434129595756531, 0.9248529076576233, 0.9485117197036743, 0.9203960299491882, 0.8853046894073486, 0.9578180909156799, 0.9019919633865356, 0.8197512626647949, 0.8962067365646362, 0.9274582862854004, 0.9018037915229797, 0…	[0.999870777130127, 0.9298878908157349, 0.9428194761276245, 0.9210938215255737, 0.9520227909088135, 0.86879962682724, 0.9093214869499207, 0.8261680603027344, 0.9294213056564331, 0.9434129595756531, 0.9248529076576233, 0.9485117197036743, 0.9203960299491882, 0.8853046894073486, 0.9578180909156799, 0.9019919633865356, 0.8197512626647949, 0.8962067365646362, 0.9274582862854004, 0.9018037915229797, 0…	0.8989554048	0.002631308511
57	CGG	R	AGG	R	1.765	2.244	Escherichia coli general	ATGAAGCAGCGTATTACAGTGACAGTTGACAGCGACAGCTATCAGTTGCTCAAGGCGTATGATGTCAATATCTCCGGTCTGGTAAGCACAACCATGCAGAATGAAGCCCGTCGTCTGCGTGCCGAACGCTGGAAAGCGGAAAATCAGGAAGGGATGGCTGAGGTCGCCCGGTTTATTGAAATGAACGGCTCTTTTGCTGACGAGAACAGGGACTGGTGA	MKQRITVTVDSDSYQLLKAYDVNISGLVSTTMQNEARRLRAERWKAENQEGMAEVARFIEMNGSFADENRDW_	M_ATG K_AAG Q_CAG R_CGT I_ATT T_ACA V_GTG T_ACA V_GTT D_GAC S_AGC D_GAC S_AGC Y_TAT Q_CAG L_TTG L_CTC K_AAG A_GCG Y_TAT D_GAT V_GTC N_AAT I_ATC S_TCC G_GGT L_CTG V_GTA S_AGC T_ACA T_ACC M_ATG Q_CAG N_AAT E_GAA A_GCC R_CGT R_CGT L_CTG R_CGT A_GCC E_GAA R_CGC W_TGG K_AAA A_GCG E_GAA N_AAT Q_CAG E_GAA G_GGG M_ATG A_GCT E_GAG V_GTC A_GCC R_CGG F_TTT I_ATT E_GAA M_ATG N_AAC G_GGC S_TCT F_TTT A_GCT D_G…	M_ATG K_AAG Q_CAG R_CGT I_ATT T_ACA V_GTG T_ACA V_GTT D_GAC S_AGC D_GAC S_AGC Y_TAT Q_CAG L_TTG L_CTC K_AAG A_GCG Y_TAT D_GAT V_GTC N_AAT I_ATC S_TCC G_GGT L_CTG V_GTA S_AGC T_ACA T_ACC M_ATG Q_CAG N_AAT E_GAA A_GCC R_CGT R_CGT L_CTG R_CGT A_GCC E_GAA R_CGC W_TGG K_AAA A_GCG E_GAA N_AAT Q_CAG E_GAA G_GGG M_ATG A_GCT E_GAG V_GTC A_GCC R_AGG F_TTT I_ATT E_GAA M_ATG N_AAC G_GGC S_TCT F_TTT A_GCT D_G…	[0.999870777130127, 0.9298878908157349, 0.9428194761276245, 0.9210938215255737, 0.9520227909088135, 0.86879962682724, 0.9093214869499207, 0.8261680603027344, 0.9294213056564331, 0.9434129595756531, 0.9248529076576233, 0.9485117197036743, 0.9203960299491882, 0.8853046894073486, 0.9578180909156799, 0.9019919633865356, 0.8197512626647949, 0.8962067365646362, 0.9274582862854004, 0.9018037915229797, 0…	[0.999870777130127, 0.9298878908157349, 0.9428194761276245, 0.9210938215255737, 0.9520227909088135, 0.86879962682724, 0.9093214869499207, 0.8261680603027344, 0.9294213056564331, 0.9434129595756531, 0.9248529076576233, 0.9485117197036743, 0.9203960299491882, 0.8853046894073486, 0.9578180909156799, 0.9019919633865356, 0.8197512626647949, 0.8962067365646362, 0.9274582862854004, 0.9018037915229797, 0…	0.8472623229	0.0005501363194
57	CGG	R	CGT	R	0.038	1.927	Escherichia coli general	ATGAAGCAGCGTATTACAGTGACAGTTGACAGCGACAGCTATCAGTTGCTCAAGGCGTATGATGTCAATATCTCCGGTCTGGTAAGCACAACCATGCAGAATGAAGCCCGTCGTCTGCGTGCCGAACGCTGGAAAGCGGAAAATCAGGAAGGGATGGCTGAGGTCGCCCGGTTTATTGAAATGAACGGCTCTTTTGCTGACGAGAACAGGGACTGGTGA	MKQRITVTVDSDSYQLLKAYDVNISGLVSTTMQNEARRLRAERWKAENQEGMAEVARFIEMNGSFADENRDW_	M_ATG K_AAG Q_CAG R_CGT I_ATT T_ACA V_GTG T_ACA V_GTT D_GAC S_AGC D_GAC S_AGC Y_TAT Q_CAG L_TTG L_CTC K_AAG A_GCG Y_TAT D_GAT V_GTC N_AAT I_ATC S_TCC G_GGT L_CTG V_GTA S_AGC T_ACA T_ACC M_ATG Q_CAG N_AAT E_GAA A_GCC R_CGT R_CGT L_CTG R_CGT A_GCC E_GAA R_CGC W_TGG K_AAA A_GCG E_GAA N_AAT Q_CAG E_GAA G_GGG M_ATG A_GCT E_GAG V_GTC A_GCC R_CGG F_TTT I_ATT E_GAA M_ATG N_AAC G_GGC S_TCT F_TTT A_GCT D_G…	M_ATG K_AAG Q_CAG R_CGT I_ATT T_ACA V_GTG T_ACA V_GTT D_GAC S_AGC D_GAC S_AGC Y_TAT Q_CAG L_TTG L_CTC K_AAG A_GCG Y_TAT D_GAT V_GTC N_AAT I_ATC S_TCC G_GGT L_CTG V_GTA S_AGC T_ACA T_ACC M_ATG Q_CAG N_AAT E_GAA A_GCC R_CGT R_CGT L_CTG R_CGT A_GCC E_GAA R_CGC W_TGG K_AAA A_GCG E_GAA N_AAT Q_CAG E_GAA G_GGG M_ATG A_GCT E_GAG V_GTC A_GCC R_CGT F_TTT I_ATT E_GAA M_ATG N_AAC G_GGC S_TCT F_TTT A_GCT D_G…	[0.999870777130127, 0.9298878908157349, 0.9428194761276245, 0.9210938215255737, 0.9520227909088135, 0.86879962682724, 0.9093214869499207, 0.8261680603027344, 0.9294213056564331, 0.9434129595756531, 0.9248529076576233, 0.9485117197036743, 0.9203960299491882, 0.8853046894073486, 0.9578180909156799, 0.9019919633865356, 0.8197512626647949, 0.8962067365646362, 0.9274582862854004, 0.9018037915229797, 0…	[0.999870777130127, 0.9298878908157349, 0.9428194761276245, 0.9210938215255737, 0.9520227909088135, 0.86879962682724, 0.9093214869499207, 0.8261680603027344, 0.9294213056564331, 0.9434129595756531, 0.9248529076576233, 0.9485117197036743, 0.9203960299491882, 0.8853046894073486, 0.9578180909156799, 0.9019919633865356, 0.8197512626647949, 0.8962067365646362, 0.9274582862854004, 0.9018037915229797, 0…	0.8472623229	0.004291876219
60	GAA	E	GAG	E	0.043	1.176	Escherichia coli general	ATGAAGCAGCGTATTACAGTGACAGTTGACAGCGACAGCTATCAGTTGCTCAAGGCGTATGATGTCAATATCTCCGGTCTGGTAAGCACAACCATGCAGAATGAAGCCCGTCGTCTGCGTGCCGAACGCTGGAAAGCGGAAAATCAGGAAGGGATGGCTGAGGTCGCCCGGTTTATTGAAATGAACGGCTCTTTTGCTGACGAGAACAGGGACTGGTGA	MKQRITVTVDSDSYQLLKAYDVNISGLVSTTMQNEARRLRAERWKAENQEGMAEVARFIEMNGSFADENRDW_	M_ATG K_AAG Q_CAG R_CGT I_ATT T_ACA V_GTG T_ACA V_GTT D_GAC S_AGC D_GAC S_AGC Y_TAT Q_CAG L_TTG L_CTC K_AAG A_GCG Y_TAT D_GAT V_GTC N_AAT I_ATC S_TCC G_GGT L_CTG V_GTA S_AGC T_ACA T_ACC M_ATG Q_CAG N_AAT E_GAA A_GCC R_CGT R_CGT L_CTG R_CGT A_GCC E_GAA R_CGC W_TGG K_AAA A_GCG E_GAA N_AAT Q_CAG E_GAA G_GGG M_ATG A_GCT E_GAG V_GTC A_GCC R_CGG F_TTT I_ATT E_GAA M_ATG N_AAC G_GGC S_TCT F_TTT A_GCT D_G…	M_ATG K_AAG Q_CAG R_CGT I_ATT T_ACA V_GTG T_ACA V_GTT D_GAC S_AGC D_GAC S_AGC Y_TAT Q_CAG L_TTG L_CTC K_AAG A_GCG Y_TAT D_GAT V_GTC N_AAT I_ATC S_TCC G_GGT L_CTG V_GTA S_AGC T_ACA T_ACC M_ATG Q_CAG N_AAT E_GAA A_GCC R_CGT R_CGT L_CTG R_CGT A_GCC E_GAA R_CGC W_TGG K_AAA A_GCG E_GAA N_AAT Q_CAG E_GAA G_GGG M_ATG A_GCT E_GAG V_GTC A_GCC R_CGG F_TTT I_ATT E_GAG M_ATG N_AAC G_GGC S_TCT F_TTT A_GCT D_G…	[0.999870777130127, 0.9298878908157349, 0.9428194761276245, 0.9210938215255737, 0.9520227909088135, 0.86879962682724, 0.9093214869499207, 0.8261680603027344, 0.9294213056564331, 0.9434129595756531, 0.9248529076576233, 0.9485117197036743, 0.9203960299491882, 0.8853046894073486, 0.9578180909156799, 0.9019919633865356, 0.8197512626647949, 0.8962067365646362, 0.9274582862854004, 0.9018037915229797, 0…	[0.999870777130127, 0.9298878908157349, 0.9428194761276245, 0.9210938215255737, 0.9520227909088135, 0.86879962682724, 0.9093214869499207, 0.8261680603027344, 0.9294213056564331, 0.9434129595756531, 0.9248529076576233, 0.9485117197036743, 0.9203960299491882, 0.8853046894073486, 0.9578180909156799, 0.9019919633865356, 0.8197512626647949, 0.8962067365646362, 0.9274582862854004, 0.9018037915229797, 0…	0.9683046341	0.001326534781
62	AAC	N	AAT	N	0.026	1.357	Escherichia coli general	ATGAAGCAGCGTATTACAGTGACAGTTGACAGCGACAGCTATCAGTTGCTCAAGGCGTATGATGTCAATATCTCCGGTCTGGTAAGCACAACCATGCAGAATGAAGCCCGTCGTCTGCGTGCCGAACGCTGGAAAGCGGAAAATCAGGAAGGGATGGCTGAGGTCGCCCGGTTTATTGAAATGAACGGCTCTTTTGCTGACGAGAACAGGGACTGGTGA	MKQRITVTVDSDSYQLLKAYDVNISGLVSTTMQNEARRLRAERWKAENQEGMAEVARFIEMNGSFADENRDW_	M_ATG K_AAG Q_CAG R_CGT I_ATT T_ACA V_GTG T_ACA V_GTT D_GAC S_AGC D_GAC S_AGC Y_TAT Q_CAG L_TTG L_CTC K_AAG A_GCG Y_TAT D_GAT V_GTC N_AAT I_ATC S_TCC G_GGT L_CTG V_GTA S_AGC T_ACA T_ACC M_ATG Q_CAG N_AAT E_GAA A_GCC R_CGT R_CGT L_CTG R_CGT A_GCC E_GAA R_CGC W_TGG K_AAA A_GCG E_GAA N_AAT Q_CAG E_GAA G_GGG M_ATG A_GCT E_GAG V_GTC A_GCC R_CGG F_TTT I_ATT E_GAA M_ATG N_AAC G_GGC S_TCT F_TTT A_GCT D_G…	M_ATG K_AAG Q_CAG R_CGT I_ATT T_ACA V_GTG T_ACA V_GTT D_GAC S_AGC D_GAC S_AGC Y_TAT Q_CAG L_TTG L_CTC K_AAG A_GCG Y_TAT D_GAT V_GTC N_AAT I_ATC S_TCC G_GGT L_CTG V_GTA S_AGC T_ACA T_ACC M_ATG Q_CAG N_AAT E_GAA A_GCC R_CGT R_CGT L_CTG R_CGT A_GCC E_GAA R_CGC W_TGG K_AAA A_GCG E_GAA N_AAT Q_CAG E_GAA G_GGG M_ATG A_GCT E_GAG V_GTC A_GCC R_CGG F_TTT I_ATT E_GAA M_ATG N_AAT G_GGC S_TCT F_TTT A_GCT D_G…	[0.999870777130127, 0.9298878908157349, 0.9428194761276245, 0.9210938215255737, 0.9520227909088135, 0.86879962682724, 0.9093214869499207, 0.8261680603027344, 0.9294213056564331, 0.9434129595756531, 0.9248529076576233, 0.9485117197036743, 0.9203960299491882, 0.8853046894073486, 0.9578180909156799, 0.9019919633865356, 0.8197512626647949, 0.8962067365646362, 0.9274582862854004, 0.9018037915229797, 0…	[0.999870777130127, 0.9298878908157349, 0.9428194761276245, 0.9210938215255737, 0.9520227909088135, 0.86879962682724, 0.9093214869499207, 0.8261680603027344, 0.9294213056564331, 0.9434129595756531, 0.9248529076576233, 0.9485117197036743, 0.9203960299491882, 0.8853046894073486, 0.9578180909156799, 0.9019919633865356, 0.8197512626647949, 0.8962067365646362, 0.9274582862854004, 0.9018037915229797, 0…	0.9187441468	0.00120361161
63	GGC	G	GGG	G	0.007	1.176	Escherichia coli general	ATGAAGCAGCGTATTACAGTGACAGTTGACAGCGACAGCTATCAGTTGCTCAAGGCGTATGATGTCAATATCTCCGGTCTGGTAAGCACAACCATGCAGAATGAAGCCCGTCGTCTGCGTGCCGAACGCTGGAAAGCGGAAAATCAGGAAGGGATGGCTGAGGTCGCCCGGTTTATTGAAATGAACGGCTCTTTTGCTGACGAGAACAGGGACTGGTGA	MKQRITVTVDSDSYQLLKAYDVNISGLVSTTMQNEARRLRAERWKAENQEGMAEVARFIEMNGSFADENRDW_	M_ATG K_AAG Q_CAG R_CGT I_ATT T_ACA V_GTG T_ACA V_GTT D_GAC S_AGC D_GAC S_AGC Y_TAT Q_CAG L_TTG L_CTC K_AAG A_GCG Y_TAT D_GAT V_GTC N_AAT I_ATC S_TCC G_GGT L_CTG V_GTA S_AGC T_ACA T_ACC M_ATG Q_CAG N_AAT E_GAA A_GCC R_CGT R_CGT L_CTG R_CGT A_GCC E_GAA R_CGC W_TGG K_AAA A_GCG E_GAA N_AAT Q_CAG E_GAA G_GGG M_ATG A_GCT E_GAG V_GTC A_GCC R_CGG F_TTT I_ATT E_GAA M_ATG N_AAC G_GGC S_TCT F_TTT A_GCT D_G…	M_ATG K_AAG Q_CAG R_CGT I_ATT T_ACA V_GTG T_ACA V_GTT D_GAC S_AGC D_GAC S_AGC Y_TAT Q_CAG L_TTG L_CTC K_AAG A_GCG Y_TAT D_GAT V_GTC N_AAT I_ATC S_TCC G_GGT L_CTG V_GTA S_AGC T_ACA T_ACC M_ATG Q_CAG N_AAT E_GAA A_GCC R_CGT R_CGT L_CTG R_CGT A_GCC E_GAA R_CGC W_TGG K_AAA A_GCG E_GAA N_AAT Q_CAG E_GAA G_GGG M_ATG A_GCT E_GAG V_GTC A_GCC R_CGG F_TTT I_ATT E_GAA M_ATG N_AAC G_GGG S_TCT F_TTT A_GCT D_G…	[0.999870777130127, 0.9298878908157349, 0.9428194761276245, 0.9210938215255737, 0.9520227909088135, 0.86879962682724, 0.9093214869499207, 0.8261680603027344, 0.9294213056564331, 0.9434129595756531, 0.9248529076576233, 0.9485117197036743, 0.9203960299491882, 0.8853046894073486, 0.9578180909156799, 0.9019919633865356, 0.8197512626647949, 0.8962067365646362, 0.9274582862854004, 0.9018037915229797, 0…	[0.999870777130127, 0.9298878908157349, 0.9428194761276245, 0.9210938215255737, 0.9520227909088135, 0.86879962682724, 0.9093214869499207, 0.8261680603027344, 0.9294213056564331, 0.9434129595756531, 0.9248529076576233, 0.9485117197036743, 0.9203960299491882, 0.8853046894073486, 0.9578180909156799, 0.9019919633865356, 0.8197512626647949, 0.8962067365646362, 0.9274582862854004, 0.9018037915229797, 0…	0.9220355749	0.0007471818244
63	GGC	G	GGT	G	0.055	3.059	Escherichia coli general	ATGAAGCAGCGTATTACAGTGACAGTTGACAGCGACAGCTATCAGTTGCTCAAGGCGTATGATGTCAATATCTCCGGTCTGGTAAGCACAACCATGCAGAATGAAGCCCGTCGTCTGCGTGCCGAACGCTGGAAAGCGGAAAATCAGGAAGGGATGGCTGAGGTCGCCCGGTTTATTGAAATGAACGGCTCTTTTGCTGACGAGAACAGGGACTGGTGA	MKQRITVTVDSDSYQLLKAYDVNISGLVSTTMQNEARRLRAERWKAENQEGMAEVARFIEMNGSFADENRDW_	M_ATG K_AAG Q_CAG R_CGT I_ATT T_ACA V_GTG T_ACA V_GTT D_GAC S_AGC D_GAC S_AGC Y_TAT Q_CAG L_TTG L_CTC K_AAG A_GCG Y_TAT D_GAT V_GTC N_AAT I_ATC S_TCC G_GGT L_CTG V_GTA S_AGC T_ACA T_ACC M_ATG Q_CAG N_AAT E_GAA A_GCC R_CGT R_CGT L_CTG R_CGT A_GCC E_GAA R_CGC W_TGG K_AAA A_GCG E_GAA N_AAT Q_CAG E_GAA G_GGG M_ATG A_GCT E_GAG V_GTC A_GCC R_CGG F_TTT I_ATT E_GAA M_ATG N_AAC G_GGC S_TCT F_TTT A_GCT D_G…	M_ATG K_AAG Q_CAG R_CGT I_ATT T_ACA V_GTG T_ACA V_GTT D_GAC S_AGC D_GAC S_AGC Y_TAT Q_CAG L_TTG L_CTC K_AAG A_GCG Y_TAT D_GAT V_GTC N_AAT I_ATC S_TCC G_GGT L_CTG V_GTA S_AGC T_ACA T_ACC M_ATG Q_CAG N_AAT E_GAA A_GCC R_CGT R_CGT L_CTG R_CGT A_GCC E_GAA R_CGC W_TGG K_AAA A_GCG E_GAA N_AAT Q_CAG E_GAA G_GGG M_ATG A_GCT E_GAG V_GTC A_GCC R_CGG F_TTT I_ATT E_GAA M_ATG N_AAC G_GGT S_TCT F_TTT A_GCT D_G…	[0.999870777130127, 0.9298878908157349, 0.9428194761276245, 0.9210938215255737, 0.9520227909088135, 0.86879962682724, 0.9093214869499207, 0.8261680603027344, 0.9294213056564331, 0.9434129595756531, 0.9248529076576233, 0.9485117197036743, 0.9203960299491882, 0.8853046894073486, 0.9578180909156799, 0.9019919633865356, 0.8197512626647949, 0.8962067365646362, 0.9274582862854004, 0.9018037915229797, 0…	[0.999870777130127, 0.9298878908157349, 0.9428194761276245, 0.9210938215255737, 0.9520227909088135, 0.86879962682724, 0.9093214869499207, 0.8261680603027344, 0.9294213056564331, 0.9434129595756531, 0.9248529076576233, 0.9485117197036743, 0.9203960299491882, 0.8853046894073486, 0.9578180909156799, 0.9019919633865356, 0.8197512626647949, 0.8962067365646362, 0.9274582862854004, 0.9018037915229797, 0…	0.9220355749	0.001234257012
64	TCT	S	AGT	S	0.002	3.526	Escherichia coli general	ATGAAGCAGCGTATTACAGTGACAGTTGACAGCGACAGCTATCAGTTGCTCAAGGCGTATGATGTCAATATCTCCGGTCTGGTAAGCACAACCATGCAGAATGAAGCCCGTCGTCTGCGTGCCGAACGCTGGAAAGCGGAAAATCAGGAAGGGATGGCTGAGGTCGCCCGGTTTATTGAAATGAACGGCTCTTTTGCTGACGAGAACAGGGACTGGTGA	MKQRITVTVDSDSYQLLKAYDVNISGLVSTTMQNEARRLRAERWKAENQEGMAEVARFIEMNGSFADENRDW_	M_ATG K_AAG Q_CAG R_CGT I_ATT T_ACA V_GTG T_ACA V_GTT D_GAC S_AGC D_GAC S_AGC Y_TAT Q_CAG L_TTG L_CTC K_AAG A_GCG Y_TAT D_GAT V_GTC N_AAT I_ATC S_TCC G_GGT L_CTG V_GTA S_AGC T_ACA T_ACC M_ATG Q_CAG N_AAT E_GAA A_GCC R_CGT R_CGT L_CTG R_CGT A_GCC E_GAA R_CGC W_TGG K_AAA A_GCG E_GAA N_AAT Q_CAG E_GAA G_GGG M_ATG A_GCT E_GAG V_GTC A_GCC R_CGG F_TTT I_ATT E_GAA M_ATG N_AAC G_GGC S_TCT F_TTT A_GCT D_G…	M_ATG K_AAG Q_CAG R_CGT I_ATT T_ACA V_GTG T_ACA V_GTT D_GAC S_AGC D_GAC S_AGC Y_TAT Q_CAG L_TTG L_CTC K_AAG A_GCG Y_TAT D_GAT V_GTC N_AAT I_ATC S_TCC G_GGT L_CTG V_GTA S_AGC T_ACA T_ACC M_ATG Q_CAG N_AAT E_GAA A_GCC R_CGT R_CGT L_CTG R_CGT A_GCC E_GAA R_CGC W_TGG K_AAA A_GCG E_GAA N_AAT Q_CAG E_GAA G_GGG M_ATG A_GCT E_GAG V_GTC A_GCC R_CGG F_TTT I_ATT E_GAA M_ATG N_AAC G_GGC S_AGT F_TTT A_GCT D_G…	[0.999870777130127, 0.9298878908157349, 0.9428194761276245, 0.9210938215255737, 0.9520227909088135, 0.86879962682724, 0.9093214869499207, 0.8261680603027344, 0.9294213056564331, 0.9434129595756531, 0.9248529076576233, 0.9485117197036743, 0.9203960299491882, 0.8853046894073486, 0.9578180909156799, 0.9019919633865356, 0.8197512626647949, 0.8962067365646362, 0.9274582862854004, 0.9018037915229797, 0…	[0.999870777130127, 0.9298878908157349, 0.9428194761276245, 0.9210938215255737, 0.9520227909088135, 0.86879962682724, 0.9093214869499207, 0.8261680603027344, 0.9294213056564331, 0.9434129595756531, 0.9248529076576233, 0.9485117197036743, 0.9203960299491882, 0.8853046894073486, 0.9578180909156799, 0.9019919633865356, 0.8197512626647949, 0.8962067365646362, 0.9274582862854004, 0.9018037915229797, 0…	0.7871953845	0.002070118207
64	TCT	S	TCG	S	0.022	0.842	Escherichia coli general	ATGAAGCAGCGTATTACAGTGACAGTTGACAGCGACAGCTATCAGTTGCTCAAGGCGTATGATGTCAATATCTCCGGTCTGGTAAGCACAACCATGCAGAATGAAGCCCGTCGTCTGCGTGCCGAACGCTGGAAAGCGGAAAATCAGGAAGGGATGGCTGAGGTCGCCCGGTTTATTGAAATGAACGGCTCTTTTGCTGACGAGAACAGGGACTGGTGA	MKQRITVTVDSDSYQLLKAYDVNISGLVSTTMQNEARRLRAERWKAENQEGMAEVARFIEMNGSFADENRDW_	M_ATG K_AAG Q_CAG R_CGT I_ATT T_ACA V_GTG T_ACA V_GTT D_GAC S_AGC D_GAC S_AGC Y_TAT Q_CAG L_TTG L_CTC K_AAG A_GCG Y_TAT D_GAT V_GTC N_AAT I_ATC S_TCC G_GGT L_CTG V_GTA S_AGC T_ACA T_ACC M_ATG Q_CAG N_AAT E_GAA A_GCC R_CGT R_CGT L_CTG R_CGT A_GCC E_GAA R_CGC W_TGG K_AAA A_GCG E_GAA N_AAT Q_CAG E_GAA G_GGG M_ATG A_GCT E_GAG V_GTC A_GCC R_CGG F_TTT I_ATT E_GAA M_ATG N_AAC G_GGC S_TCT F_TTT A_GCT D_G…	M_ATG K_AAG Q_CAG R_CGT I_ATT T_ACA V_GTG T_ACA V_GTT D_GAC S_AGC D_GAC S_AGC Y_TAT Q_CAG L_TTG L_CTC K_AAG A_GCG Y_TAT D_GAT V_GTC N_AAT I_ATC S_TCC G_GGT L_CTG V_GTA S_AGC T_ACA T_ACC M_ATG Q_CAG N_AAT E_GAA A_GCC R_CGT R_CGT L_CTG R_CGT A_GCC E_GAA R_CGC W_TGG K_AAA A_GCG E_GAA N_AAT Q_CAG E_GAA G_GGG M_ATG A_GCT E_GAG V_GTC A_GCC R_CGG F_TTT I_ATT E_GAA M_ATG N_AAC G_GGC S_TCG F_TTT A_GCT D_G…	[0.999870777130127, 0.9298878908157349, 0.9428194761276245, 0.9210938215255737, 0.9520227909088135, 0.86879962682724, 0.9093214869499207, 0.8261680603027344, 0.9294213056564331, 0.9434129595756531, 0.9248529076576233, 0.9485117197036743, 0.9203960299491882, 0.8853046894073486, 0.9578180909156799, 0.9019919633865356, 0.8197512626647949, 0.8962067365646362, 0.9274582862854004, 0.9018037915229797, 0…	[0.999870777130127, 0.9298878908157349, 0.9428194761276245, 0.9210938215255737, 0.9520227909088135, 0.86879962682724, 0.9093214869499207, 0.8261680603027344, 0.9294213056564331, 0.9434129595756531, 0.9248529076576233, 0.9485117197036743, 0.9203960299491882, 0.8853046894073486, 0.9578180909156799, 0.9019919633865356, 0.8197512626647949, 0.8962067365646362, 0.9274582862854004, 0.9018037915229797, 0…	0.7871953845	0.001395035069
66	GCT	A	GCG	A	0.072	0.636	Escherichia coli general	ATGAAGCAGCGTATTACAGTGACAGTTGACAGCGACAGCTATCAGTTGCTCAAGGCGTATGATGTCAATATCTCCGGTCTGGTAAGCACAACCATGCAGAATGAAGCCCGTCGTCTGCGTGCCGAACGCTGGAAAGCGGAAAATCAGGAAGGGATGGCTGAGGTCGCCCGGTTTATTGAAATGAACGGCTCTTTTGCTGACGAGAACAGGGACTGGTGA	MKQRITVTVDSDSYQLLKAYDVNISGLVSTTMQNEARRLRAERWKAENQEGMAEVARFIEMNGSFADENRDW_	M_ATG K_AAG Q_CAG R_CGT I_ATT T_ACA V_GTG T_ACA V_GTT D_GAC S_AGC D_GAC S_AGC Y_TAT Q_CAG L_TTG L_CTC K_AAG A_GCG Y_TAT D_GAT V_GTC N_AAT I_ATC S_TCC G_GGT L_CTG V_GTA S_AGC T_ACA T_ACC M_ATG Q_CAG N_AAT E_GAA A_GCC R_CGT R_CGT L_CTG R_CGT A_GCC E_GAA R_CGC W_TGG K_AAA A_GCG E_GAA N_AAT Q_CAG E_GAA G_GGG M_ATG A_GCT E_GAG V_GTC A_GCC R_CGG F_TTT I_ATT E_GAA M_ATG N_AAC G_GGC S_TCT F_TTT A_GCT D_G…	M_ATG K_AAG Q_CAG R_CGT I_ATT T_ACA V_GTG T_ACA V_GTT D_GAC S_AGC D_GAC S_AGC Y_TAT Q_CAG L_TTG L_CTC K_AAG A_GCG Y_TAT D_GAT V_GTC N_AAT I_ATC S_TCC G_GGT L_CTG V_GTA S_AGC T_ACA T_ACC M_ATG Q_CAG N_AAT E_GAA A_GCC R_CGT R_CGT L_CTG R_CGT A_GCC E_GAA R_CGC W_TGG K_AAA A_GCG E_GAA N_AAT Q_CAG E_GAA G_GGG M_ATG A_GCT E_GAG V_GTC A_GCC R_CGG F_TTT I_ATT E_GAA M_ATG N_AAC G_GGC S_TCT F_TTT A_GCG D_G…	[0.999870777130127, 0.9298878908157349, 0.9428194761276245, 0.9210938215255737, 0.9520227909088135, 0.86879962682724, 0.9093214869499207, 0.8261680603027344, 0.9294213056564331, 0.9434129595756531, 0.9248529076576233, 0.9485117197036743, 0.9203960299491882, 0.8853046894073486, 0.9578180909156799, 0.9019919633865356, 0.8197512626647949, 0.8962067365646362, 0.9274582862854004, 0.9018037915229797, 0…	[0.999870777130127, 0.9298878908157349, 0.9428194761276245, 0.9210938215255737, 0.9520227909088135, 0.86879962682724, 0.9093214869499207, 0.8261680603027344, 0.9294213056564331, 0.9434129595756531, 0.9248529076576233, 0.9485117197036743, 0.9203960299491882, 0.8853046894073486, 0.9578180909156799, 0.9019919633865356, 0.8197512626647949, 0.8962067365646362, 0.9274582862854004, 0.9018037915229797, 0…	0.8987494111	0.00200512656
67	GAC	D	GAT	D	0.269	1.533	Escherichia coli general	ATGAAGCAGCGTATTACAGTGACAGTTGACAGCGACAGCTATCAGTTGCTCAAGGCGTATGATGTCAATATCTCCGGTCTGGTAAGCACAACCATGCAGAATGAAGCCCGTCGTCTGCGTGCCGAACGCTGGAAAGCGGAAAATCAGGAAGGGATGGCTGAGGTCGCCCGGTTTATTGAAATGAACGGCTCTTTTGCTGACGAGAACAGGGACTGGTGA	MKQRITVTVDSDSYQLLKAYDVNISGLVSTTMQNEARRLRAERWKAENQEGMAEVARFIEMNGSFADENRDW_	M_ATG K_AAG Q_CAG R_CGT I_ATT T_ACA V_GTG T_ACA V_GTT D_GAC S_AGC D_GAC S_AGC Y_TAT Q_CAG L_TTG L_CTC K_AAG A_GCG Y_TAT D_GAT V_GTC N_AAT I_ATC S_TCC G_GGT L_CTG V_GTA S_AGC T_ACA T_ACC M_ATG Q_CAG N_AAT E_GAA A_GCC R_CGT R_CGT L_CTG R_CGT A_GCC E_GAA R_CGC W_TGG K_AAA A_GCG E_GAA N_AAT Q_CAG E_GAA G_GGG M_ATG A_GCT E_GAG V_GTC A_GCC R_CGG F_TTT I_ATT E_GAA M_ATG N_AAC G_GGC S_TCT F_TTT A_GCT D_G…	M_ATG K_AAG Q_CAG R_CGT I_ATT T_ACA V_GTG T_ACA V_GTT D_GAC S_AGC D_GAC S_AGC Y_TAT Q_CAG L_TTG L_CTC K_AAG A_GCG Y_TAT D_GAT V_GTC N_AAT I_ATC S_TCC G_GGT L_CTG V_GTA S_AGC T_ACA T_ACC M_ATG Q_CAG N_AAT E_GAA A_GCC R_CGT R_CGT L_CTG R_CGT A_GCC E_GAA R_CGC W_TGG K_AAA A_GCG E_GAA N_AAT Q_CAG E_GAA G_GGG M_ATG A_GCT E_GAG V_GTC A_GCC R_CGG F_TTT I_ATT E_GAA M_ATG N_AAC G_GGC S_TCT F_TTT A_GCT D_G…	[0.999870777130127, 0.9298878908157349, 0.9428194761276245, 0.9210938215255737, 0.9520227909088135, 0.86879962682724, 0.9093214869499207, 0.8261680603027344, 0.9294213056564331, 0.9434129595756531, 0.9248529076576233, 0.9485117197036743, 0.9203960299491882, 0.8853046894073486, 0.9578180909156799, 0.9019919633865356, 0.8197512626647949, 0.8962067365646362, 0.9274582862854004, 0.9018037915229797, 0…	[0.999870777130127, 0.9298878908157349, 0.9428194761276245, 0.9210938215255737, 0.9520227909088135, 0.86879962682724, 0.9093214869499207, 0.8261680603027344, 0.9294213056564331, 0.9434129595756531, 0.9248529076576233, 0.9485117197036743, 0.9203960299491882, 0.8853046894073486, 0.9578180909156799, 0.9019919633865356, 0.8197512626647949, 0.8962067365646362, 0.9274582862854004, 0.9018037915229797, 0…	0.935839951	0.002085113199
69	AAC	N	AAT	N	0.018	1.357	Escherichia coli general	ATGAAGCAGCGTATTACAGTGACAGTTGACAGCGACAGCTATCAGTTGCTCAAGGCGTATGATGTCAATATCTCCGGTCTGGTAAGCACAACCATGCAGAATGAAGCCCGTCGTCTGCGTGCCGAACGCTGGAAAGCGGAAAATCAGGAAGGGATGGCTGAGGTCGCCCGGTTTATTGAAATGAACGGCTCTTTTGCTGACGAGAACAGGGACTGGTGA	MKQRITVTVDSDSYQLLKAYDVNISGLVSTTMQNEARRLRAERWKAENQEGMAEVARFIEMNGSFADENRDW_	M_ATG K_AAG Q_CAG R_CGT I_ATT T_ACA V_GTG T_ACA V_GTT D_GAC S_AGC D_GAC S_AGC Y_TAT Q_CAG L_TTG L_CTC K_AAG A_GCG Y_TAT D_GAT V_GTC N_AAT I_ATC S_TCC G_GGT L_CTG V_GTA S_AGC T_ACA T_ACC M_ATG Q_CAG N_AAT E_GAA A_GCC R_CGT R_CGT L_CTG R_CGT A_GCC E_GAA R_CGC W_TGG K_AAA A_GCG E_GAA N_AAT Q_CAG E_GAA G_GGG M_ATG A_GCT E_GAG V_GTC A_GCC R_CGG F_TTT I_ATT E_GAA M_ATG N_AAC G_GGC S_TCT F_TTT A_GCT D_G…	M_ATG K_AAG Q_CAG R_CGT I_ATT T_ACA V_GTG T_ACA V_GTT D_GAC S_AGC D_GAC S_AGC Y_TAT Q_CAG L_TTG L_CTC K_AAG A_GCG Y_TAT D_GAT V_GTC N_AAT I_ATC S_TCC G_GGT L_CTG V_GTA S_AGC T_ACA T_ACC M_ATG Q_CAG N_AAT E_GAA A_GCC R_CGT R_CGT L_CTG R_CGT A_GCC E_GAA R_CGC W_TGG K_AAA A_GCG E_GAA N_AAT Q_CAG E_GAA G_GGG M_ATG A_GCT E_GAG V_GTC A_GCC R_CGG F_TTT I_ATT E_GAA M_ATG N_AAC G_GGC S_TCT F_TTT A_GCT D_G…	[0.999870777130127, 0.9298878908157349, 0.9428194761276245, 0.9210938215255737, 0.9520227909088135, 0.86879962682724, 0.9093214869499207, 0.8261680603027344, 0.9294213056564331, 0.9434129595756531, 0.9248529076576233, 0.9485117197036743, 0.9203960299491882, 0.8853046894073486, 0.9578180909156799, 0.9019919633865356, 0.8197512626647949, 0.8962067365646362, 0.9274582862854004, 0.9018037915229797, 0…	[0.999870777130127, 0.9298878908157349, 0.9428194761276245, 0.9210938215255737, 0.9520227909088135, 0.86879962682724, 0.9093214869499207, 0.8261680603027344, 0.9294213056564331, 0.9434129595756531, 0.9248529076576233, 0.9485117197036743, 0.9203960299491882, 0.8853046894073486, 0.9578180909156799, 0.9019919633865356, 0.8197512626647949, 0.8962067365646362, 0.9274582862854004, 0.9018037915229797, 0…	0.9186474681	0.001230771653
70	AGG	R	CGG	R	9.673	0.446	Escherichia coli general	ATGAAGCAGCGTATTACAGTGACAGTTGACAGCGACAGCTATCAGTTGCTCAAGGCGTATGATGTCAATATCTCCGGTCTGGTAAGCACAACCATGCAGAATGAAGCCCGTCGTCTGCGTGCCGAACGCTGGAAAGCGGAAAATCAGGAAGGGATGGCTGAGGTCGCCCGGTTTATTGAAATGAACGGCTCTTTTGCTGACGAGAACAGGGACTGGTGA	MKQRITVTVDSDSYQLLKAYDVNISGLVSTTMQNEARRLRAERWKAENQEGMAEVARFIEMNGSFADENRDW_	M_ATG K_AAG Q_CAG R_CGT I_ATT T_ACA V_GTG T_ACA V_GTT D_GAC S_AGC D_GAC S_AGC Y_TAT Q_CAG L_TTG L_CTC K_AAG A_GCG Y_TAT D_GAT V_GTC N_AAT I_ATC S_TCC G_GGT L_CTG V_GTA S_AGC T_ACA T_ACC M_ATG Q_CAG N_AAT E_GAA A_GCC R_CGT R_CGT L_CTG R_CGT A_GCC E_GAA R_CGC W_TGG K_AAA A_GCG E_GAA N_AAT Q_CAG E_GAA G_GGG M_ATG A_GCT E_GAG V_GTC A_GCC R_CGG F_TTT I_ATT E_GAA M_ATG N_AAC G_GGC S_TCT F_TTT A_GCT D_G…	M_ATG K_AAG Q_CAG R_CGT I_ATT T_ACA V_GTG T_ACA V_GTT D_GAC S_AGC D_GAC S_AGC Y_TAT Q_CAG L_TTG L_CTC K_AAG A_GCG Y_TAT D_GAT V_GTC N_AAT I_ATC S_TCC G_GGT L_CTG V_GTA S_AGC T_ACA T_ACC M_ATG Q_CAG N_AAT E_GAA A_GCC R_CGT R_CGT L_CTG R_CGT A_GCC E_GAA R_CGC W_TGG K_AAA A_GCG E_GAA N_AAT Q_CAG E_GAA G_GGG M_ATG A_GCT E_GAG V_GTC A_GCC R_CGG F_TTT I_ATT E_GAA M_ATG N_AAC G_GGC S_TCT F_TTT A_GCT D_G…	[0.999870777130127, 0.9298878908157349, 0.9428194761276245, 0.9210938215255737, 0.9520227909088135, 0.86879962682724, 0.9093214869499207, 0.8261680603027344, 0.9294213056564331, 0.9434129595756531, 0.9248529076576233, 0.9485117197036743, 0.9203960299491882, 0.8853046894073486, 0.9578180909156799, 0.9019919633865356, 0.8197512626647949, 0.8962067365646362, 0.9274582862854004, 0.9018037915229797, 0…	[0.999870777130127, 0.9298878908157349, 0.9428194761276245, 0.9210938215255737, 0.9520227909088135, 0.86879962682724, 0.9093214869499207, 0.8261680603027344, 0.9294213056564331, 0.9434129595756531, 0.9248529076576233, 0.9485117197036743, 0.9203960299491882, 0.8853046894073486, 0.9578180909156799, 0.9019919633865356, 0.8197512626647949, 0.8962067365646362, 0.9274582862854004, 0.9018037915229797, 0…	0.7111647129	0.003222254105
70	AGG	R	CGT	R	14.353	0.859	Escherichia coli general	ATGAAGCAGCGTATTACAGTGACAGTTGACAGCGACAGCTATCAGTTGCTCAAGGCGTATGATGTCAATATCTCCGGTCTGGTAAGCACAACCATGCAGAATGAAGCCCGTCGTCTGCGTGCCGAACGCTGGAAAGCGGAAAATCAGGAAGGGATGGCTGAGGTCGCCCGGTTTATTGAAATGAACGGCTCTTTTGCTGACGAGAACAGGGACTGGTGA	MKQRITVTVDSDSYQLLKAYDVNISGLVSTTMQNEARRLRAERWKAENQEGMAEVARFIEMNGSFADENRDW_	M_ATG K_AAG Q_CAG R_CGT I_ATT T_ACA V_GTG T_ACA V_GTT D_GAC S_AGC D_GAC S_AGC Y_TAT Q_CAG L_TTG L_CTC K_AAG A_GCG Y_TAT D_GAT V_GTC N_AAT I_ATC S_TCC G_GGT L_CTG V_GTA S_AGC T_ACA T_ACC M_ATG Q_CAG N_AAT E_GAA A_GCC R_CGT R_CGT L_CTG R_CGT A_GCC E_GAA R_CGC W_TGG K_AAA A_GCG E_GAA N_AAT Q_CAG E_GAA G_GGG M_ATG A_GCT E_GAG V_GTC A_GCC R_CGG F_TTT I_ATT E_GAA M_ATG N_AAC G_GGC S_TCT F_TTT A_GCT D_G…	M_ATG K_AAG Q_CAG R_CGT I_ATT T_ACA V_GTG T_ACA V_GTT D_GAC S_AGC D_GAC S_AGC Y_TAT Q_CAG L_TTG L_CTC K_AAG A_GCG Y_TAT D_GAT V_GTC N_AAT I_ATC S_TCC G_GGT L_CTG V_GTA S_AGC T_ACA T_ACC M_ATG Q_CAG N_AAT E_GAA A_GCC R_CGT R_CGT L_CTG R_CGT A_GCC E_GAA R_CGC W_TGG K_AAA A_GCG E_GAA N_AAT Q_CAG E_GAA G_GGG M_ATG A_GCT E_GAG V_GTC A_GCC R_CGG F_TTT I_ATT E_GAA M_ATG N_AAC G_GGC S_TCT F_TTT A_GCT D_G…	[0.999870777130127, 0.9298878908157349, 0.9428194761276245, 0.9210938215255737, 0.9520227909088135, 0.86879962682724, 0.9093214869499207, 0.8261680603027344, 0.9294213056564331, 0.9434129595756531, 0.9248529076576233, 0.9485117197036743, 0.9203960299491882, 0.8853046894073486, 0.9578180909156799, 0.9019919633865356, 0.8197512626647949, 0.8962067365646362, 0.9274582862854004, 0.9018037915229797, 0…	[0.999870777130127, 0.9298878908157349, 0.9428194761276245, 0.9210938215255737, 0.9520227909088135, 0.86879962682724, 0.9093214869499207, 0.8261680603027344, 0.9294213056564331, 0.9434129595756531, 0.9248529076576233, 0.9485117197036743, 0.9203960299491882, 0.8853046894073486, 0.9578180909156799, 0.9019919633865356, 0.8197512626647949, 0.8962067365646362, 0.9274582862854004, 0.9018037915229797, 0…	0.7111647129	0.006107042078
71	GAC	D	GAT	D	0.007	1.533	Escherichia coli general	ATGAAGCAGCGTATTACAGTGACAGTTGACAGCGACAGCTATCAGTTGCTCAAGGCGTATGATGTCAATATCTCCGGTCTGGTAAGCACAACCATGCAGAATGAAGCCCGTCGTCTGCGTGCCGAACGCTGGAAAGCGGAAAATCAGGAAGGGATGGCTGAGGTCGCCCGGTTTATTGAAATGAACGGCTCTTTTGCTGACGAGAACAGGGACTGGTGA	MKQRITVTVDSDSYQLLKAYDVNISGLVSTTMQNEARRLRAERWKAENQEGMAEVARFIEMNGSFADENRDW_	M_ATG K_AAG Q_CAG R_CGT I_ATT T_ACA V_GTG T_ACA V_GTT D_GAC S_AGC D_GAC S_AGC Y_TAT Q_CAG L_TTG L_CTC K_AAG A_GCG Y_TAT D_GAT V_GTC N_AAT I_ATC S_TCC G_GGT L_CTG V_GTA S_AGC T_ACA T_ACC M_ATG Q_CAG N_AAT E_GAA A_GCC R_CGT R_CGT L_CTG R_CGT A_GCC E_GAA R_CGC W_TGG K_AAA A_GCG E_GAA N_AAT Q_CAG E_GAA G_GGG M_ATG A_GCT E_GAG V_GTC A_GCC R_CGG F_TTT I_ATT E_GAA M_ATG N_AAC G_GGC S_TCT F_TTT A_GCT D_G…	M_ATG K_AAG Q_CAG R_CGT I_ATT T_ACA V_GTG T_ACA V_GTT D_GAC S_AGC D_GAC S_AGC Y_TAT Q_CAG L_TTG L_CTC K_AAG A_GCG Y_TAT D_GAT V_GTC N_AAT I_ATC S_TCC G_GGT L_CTG V_GTA S_AGC T_ACA T_ACC M_ATG Q_CAG N_AAT E_GAA A_GCC R_CGT R_CGT L_CTG R_CGT A_GCC E_GAA R_CGC W_TGG K_AAA A_GCG E_GAA N_AAT Q_CAG E_GAA G_GGG M_ATG A_GCT E_GAG V_GTC A_GCC R_CGG F_TTT I_ATT E_GAA M_ATG N_AAC G_GGC S_TCT F_TTT A_GCT D_G…	[0.999870777130127, 0.9298878908157349, 0.9428194761276245, 0.9210938215255737, 0.9520227909088135, 0.86879962682724, 0.9093214869499207, 0.8261680603027344, 0.9294213056564331, 0.9434129595756531, 0.9248529076576233, 0.9485117197036743, 0.9203960299491882, 0.8853046894073486, 0.9578180909156799, 0.9019919633865356, 0.8197512626647949, 0.8962067365646362, 0.9274582862854004, 0.9018037915229797, 0…	[0.999870777130127, 0.9298878908157349, 0.9428194761276245, 0.9210938215255737, 0.9520227909088135, 0.86879962682724, 0.9093214869499207, 0.8261680603027344, 0.9294213056564331, 0.9434129595756531, 0.9248529076576233, 0.9485117197036743, 0.9203960299491882, 0.8853046894073486, 0.9578180909156799, 0.9019919633865356, 0.8197512626647949, 0.8962067365646362, 0.9274582862854004, 0.9018037915229797, 0…	0.9513792992	0.001126896706

## Sheet: Fine-tuned CodonTransformer
position	wt_codon	wt_residue	mutant_codon	mutant_residue	relative_fitness	relative_ribosome_stalling	organism	original_dna	protein	merged_seq	mutated_seq	sequence_probs_wt	sequence_probs_mutant	prob_wt	prob_mutant
8	ACA	T	ACG	T	0.02	0.889	Escherichia coli general	ATGAAGCAGCGTATTACAGTGACAGTTGACAGCGACAGCTATCAGTTGCTCAAGGCGTATGATGTCAATATCTCCGGTCTGGTAAGCACAACCATGCAGAATGAAGCCCGTCGTCTGCGTGCCGAACGCTGGAAAGCGGAAAATCAGGAAGGGATGGCTGAGGTCGCCCGGTTTATTGAAATGAACGGCTCTTTTGCTGACGAGAACAGGGACTGGTGA	MKQRITVTVDSDSYQLLKAYDVNISGLVSTTMQNEARRLRAERWKAENQEGMAEVARFIEMNGSFADENRDW_	M_ATG K_AAG Q_CAG R_CGT I_ATT T_ACA V_GTG T_ACA V_GTT D_GAC S_AGC D_GAC S_AGC Y_TAT Q_CAG L_TTG L_CTC K_AAG A_GCG Y_TAT D_GAT V_GTC N_AAT I_ATC S_TCC G_GGT L_CTG V_GTA S_AGC T_ACA T_ACC M_ATG Q_CAG N_AAT E_GAA A_GCC R_CGT R_CGT L_CTG R_CGT A_GCC E_GAA R_CGC W_TGG K_AAA A_GCG E_GAA N_AAT Q_CAG E_GAA G_GGG M_ATG A_GCT E_GAG V_GTC A_GCC R_CGG F_TTT I_ATT E_GAA M_ATG N_AAC G_GGC S_TCT F_TTT A_GCT D_G…	M_ATG K_AAG Q_CAG R_CGT I_ATT T_ACA V_GTG T_ACG V_GTT D_GAC S_AGC D_GAC S_AGC Y_TAT Q_CAG L_TTG L_CTC K_AAG A_GCG Y_TAT D_GAT V_GTC N_AAT I_ATC S_TCC G_GGT L_CTG V_GTA S_AGC T_ACA T_ACC M_ATG Q_CAG N_AAT E_GAA A_GCC R_CGT R_CGT L_CTG R_CGT A_GCC E_GAA R_CGC W_TGG K_AAA A_GCG E_GAA N_AAT Q_CAG E_GAA G_GGG M_ATG A_GCT E_GAG V_GTC A_GCC R_CGG F_TTT I_ATT E_GAA M_ATG N_AAC G_GGC S_TCT F_TTT A_GCT D_G…	[0.9998701810836792, 0.9341873526573181, 0.9602688550949097, 0.8996561169624329, 0.9594684839248657, 0.8644217252731323, 0.9479252099990845, 0.7886899709701538, 0.8744367361068726, 0.9729254245758057, 0.9543417692184448, 0.9601424336433411, 0.9642996788024902, 0.8366269469261169, 0.9731140732765198, 0.8470350503921509, 0.8635146617889404, 0.8713287115097046, 0.8919538855552673, 0.852763295173645,…	[0.9998701810836792, 0.9341873526573181, 0.9602688550949097, 0.8996561169624329, 0.9594684839248657, 0.8644217252731323, 0.9479252099990845, 0.004121010657399893, 0.8744367361068726, 0.9729254245758057, 0.9543417692184448, 0.9601424336433411, 0.9642996788024902, 0.8366269469261169, 0.9731140732765198, 0.8470350503921509, 0.8635146617889404, 0.8713287115097046, 0.8919538855552673, 0.85276329517364…	0.788689971	0.004121010657
8	ACA	T	ACT	T	2.482	1.222	Escherichia coli general	ATGAAGCAGCGTATTACAGTGACAGTTGACAGCGACAGCTATCAGTTGCTCAAGGCGTATGATGTCAATATCTCCGGTCTGGTAAGCACAACCATGCAGAATGAAGCCCGTCGTCTGCGTGCCGAACGCTGGAAAGCGGAAAATCAGGAAGGGATGGCTGAGGTCGCCCGGTTTATTGAAATGAACGGCTCTTTTGCTGACGAGAACAGGGACTGGTGA	MKQRITVTVDSDSYQLLKAYDVNISGLVSTTMQNEARRLRAERWKAENQEGMAEVARFIEMNGSFADENRDW_	M_ATG K_AAG Q_CAG R_CGT I_ATT T_ACA V_GTG T_ACA V_GTT D_GAC S_AGC D_GAC S_AGC Y_TAT Q_CAG L_TTG L_CTC K_AAG A_GCG Y_TAT D_GAT V_GTC N_AAT I_ATC S_TCC G_GGT L_CTG V_GTA S_AGC T_ACA T_ACC M_ATG Q_CAG N_AAT E_GAA A_GCC R_CGT R_CGT L_CTG R_CGT A_GCC E_GAA R_CGC W_TGG K_AAA A_GCG E_GAA N_AAT Q_CAG E_GAA G_GGG M_ATG A_GCT E_GAG V_GTC A_GCC R_CGG F_TTT I_ATT E_GAA M_ATG N_AAC G_GGC S_TCT F_TTT A_GCT D_G…	M_ATG K_AAG Q_CAG R_CGT I_ATT T_ACA V_GTG T_ACT V_GTT D_GAC S_AGC D_GAC S_AGC Y_TAT Q_CAG L_TTG L_CTC K_AAG A_GCG Y_TAT D_GAT V_GTC N_AAT I_ATC S_TCC G_GGT L_CTG V_GTA S_AGC T_ACA T_ACC M_ATG Q_CAG N_AAT E_GAA A_GCC R_CGT R_CGT L_CTG R_CGT A_GCC E_GAA R_CGC W_TGG K_AAA A_GCG E_GAA N_AAT Q_CAG E_GAA G_GGG M_ATG A_GCT E_GAG V_GTC A_GCC R_CGG F_TTT I_ATT E_GAA M_ATG N_AAC G_GGC S_TCT F_TTT A_GCT D_G…	[0.9998701810836792, 0.9341873526573181, 0.9602688550949097, 0.8996561169624329, 0.9594684839248657, 0.8644217252731323, 0.9479252099990845, 0.7886899709701538, 0.8744367361068726, 0.9729254245758057, 0.9543417692184448, 0.9601424336433411, 0.9642996788024902, 0.8366269469261169, 0.9731140732765198, 0.8470350503921509, 0.8635146617889404, 0.8713287115097046, 0.8919538855552673, 0.852763295173645,…	[0.9998701810836792, 0.9341873526573181, 0.9602688550949097, 0.8996561169624329, 0.9594684839248657, 0.8644217252731323, 0.9479252099990845, 0.0019852134864777327, 0.8744367361068726, 0.9729254245758057, 0.9543417692184448, 0.9601424336433411, 0.9642996788024902, 0.8366269469261169, 0.9731140732765198, 0.8470350503921509, 0.8635146617889404, 0.8713287115097046, 0.8919538855552673, 0.8527632951736…	0.788689971	0.001985213486
9	GTT	V	GTG	V	16.504	0.722	Escherichia coli general	ATGAAGCAGCGTATTACAGTGACAGTTGACAGCGACAGCTATCAGTTGCTCAAGGCGTATGATGTCAATATCTCCGGTCTGGTAAGCACAACCATGCAGAATGAAGCCCGTCGTCTGCGTGCCGAACGCTGGAAAGCGGAAAATCAGGAAGGGATGGCTGAGGTCGCCCGGTTTATTGAAATGAACGGCTCTTTTGCTGACGAGAACAGGGACTGGTGA	MKQRITVTVDSDSYQLLKAYDVNISGLVSTTMQNEARRLRAERWKAENQEGMAEVARFIEMNGSFADENRDW_	M_ATG K_AAG Q_CAG R_CGT I_ATT T_ACA V_GTG T_ACA V_GTT D_GAC S_AGC D_GAC S_AGC Y_TAT Q_CAG L_TTG L_CTC K_AAG A_GCG Y_TAT D_GAT V_GTC N_AAT I_ATC S_TCC G_GGT L_CTG V_GTA S_AGC T_ACA T_ACC M_ATG Q_CAG N_AAT E_GAA A_GCC R_CGT R_CGT L_CTG R_CGT A_GCC E_GAA R_CGC W_TGG K_AAA A_GCG E_GAA N_AAT Q_CAG E_GAA G_GGG M_ATG A_GCT E_GAG V_GTC A_GCC R_CGG F_TTT I_ATT E_GAA M_ATG N_AAC G_GGC S_TCT F_TTT A_GCT D_G…	M_ATG K_AAG Q_CAG R_CGT I_ATT T_ACA V_GTG T_ACA V_GTG D_GAC S_AGC D_GAC S_AGC Y_TAT Q_CAG L_TTG L_CTC K_AAG A_GCG Y_TAT D_GAT V_GTC N_AAT I_ATC S_TCC G_GGT L_CTG V_GTA S_AGC T_ACA T_ACC M_ATG Q_CAG N_AAT E_GAA A_GCC R_CGT R_CGT L_CTG R_CGT A_GCC E_GAA R_CGC W_TGG K_AAA A_GCG E_GAA N_AAT Q_CAG E_GAA G_GGG M_ATG A_GCT E_GAG V_GTC A_GCC R_CGG F_TTT I_ATT E_GAA M_ATG N_AAC G_GGC S_TCT F_TTT A_GCT D_G…	[0.9998701810836792, 0.9341873526573181, 0.9602688550949097, 0.8996561169624329, 0.9594684839248657, 0.8644217252731323, 0.9479252099990845, 0.7886899709701538, 0.8744367361068726, 0.9729254245758057, 0.9543417692184448, 0.9601424336433411, 0.9642996788024902, 0.8366269469261169, 0.9731140732765198, 0.8470350503921509, 0.8635146617889404, 0.8713287115097046, 0.8919538855552673, 0.852763295173645,…	[0.9998701810836792, 0.9341873526573181, 0.9602688550949097, 0.8996561169624329, 0.9594684839248657, 0.8644217252731323, 0.9479252099990845, 0.7886899709701538, 0.003748925169929862, 0.9729254245758057, 0.9543417692184448, 0.9601424336433411, 0.9642996788024902, 0.8366269469261169, 0.9731140732765198, 0.8470350503921509, 0.8635146617889404, 0.8713287115097046, 0.8919538855552673, 0.85276329517364…	0.8744367361	0.00374892517
10	GAC	D	GAT	D	12.825	1.533	Escherichia coli general	ATGAAGCAGCGTATTACAGTGACAGTTGACAGCGACAGCTATCAGTTGCTCAAGGCGTATGATGTCAATATCTCCGGTCTGGTAAGCACAACCATGCAGAATGAAGCCCGTCGTCTGCGTGCCGAACGCTGGAAAGCGGAAAATCAGGAAGGGATGGCTGAGGTCGCCCGGTTTATTGAAATGAACGGCTCTTTTGCTGACGAGAACAGGGACTGGTGA	MKQRITVTVDSDSYQLLKAYDVNISGLVSTTMQNEARRLRAERWKAENQEGMAEVARFIEMNGSFADENRDW_	M_ATG K_AAG Q_CAG R_CGT I_ATT T_ACA V_GTG T_ACA V_GTT D_GAC S_AGC D_GAC S_AGC Y_TAT Q_CAG L_TTG L_CTC K_AAG A_GCG Y_TAT D_GAT V_GTC N_AAT I_ATC S_TCC G_GGT L_CTG V_GTA S_AGC T_ACA T_ACC M_ATG Q_CAG N_AAT E_GAA A_GCC R_CGT R_CGT L_CTG R_CGT A_GCC E_GAA R_CGC W_TGG K_AAA A_GCG E_GAA N_AAT Q_CAG E_GAA G_GGG M_ATG A_GCT E_GAG V_GTC A_GCC R_CGG F_TTT I_ATT E_GAA M_ATG N_AAC G_GGC S_TCT F_TTT A_GCT D_G…	M_ATG K_AAG Q_CAG R_CGT I_ATT T_ACA V_GTG T_ACA V_GTT D_GAT S_AGC D_GAC S_AGC Y_TAT Q_CAG L_TTG L_CTC K_AAG A_GCG Y_TAT D_GAT V_GTC N_AAT I_ATC S_TCC G_GGT L_CTG V_GTA S_AGC T_ACA T_ACC M_ATG Q_CAG N_AAT E_GAA A_GCC R_CGT R_CGT L_CTG R_CGT A_GCC E_GAA R_CGC W_TGG K_AAA A_GCG E_GAA N_AAT Q_CAG E_GAA G_GGG M_ATG A_GCT E_GAG V_GTC A_GCC R_CGG F_TTT I_ATT E_GAA M_ATG N_AAC G_GGC S_TCT F_TTT A_GCT D_G…	[0.9998701810836792, 0.9341873526573181, 0.9602688550949097, 0.8996561169624329, 0.9594684839248657, 0.8644217252731323, 0.9479252099990845, 0.7886899709701538, 0.8744367361068726, 0.9729254245758057, 0.9543417692184448, 0.9601424336433411, 0.9642996788024902, 0.8366269469261169, 0.9731140732765198, 0.8470350503921509, 0.8635146617889404, 0.8713287115097046, 0.8919538855552673, 0.852763295173645,…	[0.9998701810836792, 0.9341873526573181, 0.9602688550949097, 0.8996561169624329, 0.9594684839248657, 0.8644217252731323, 0.9479252099990845, 0.7886899709701538, 0.8744367361068726, 0.00040985658415593207, 0.9543417692184448, 0.9601424336433411, 0.9642996788024902, 0.8366269469261169, 0.9731140732765198, 0.8470350503921509, 0.8635146617889404, 0.8713287115097046, 0.8919538855552673, 0.852763295173…	0.9729254246	0.0004098565842
11	AGC	S	AGT	S	0.045	4.786	Escherichia coli general	ATGAAGCAGCGTATTACAGTGACAGTTGACAGCGACAGCTATCAGTTGCTCAAGGCGTATGATGTCAATATCTCCGGTCTGGTAAGCACAACCATGCAGAATGAAGCCCGTCGTCTGCGTGCCGAACGCTGGAAAGCGGAAAATCAGGAAGGGATGGCTGAGGTCGCCCGGTTTATTGAAATGAACGGCTCTTTTGCTGACGAGAACAGGGACTGGTGA	MKQRITVTVDSDSYQLLKAYDVNISGLVSTTMQNEARRLRAERWKAENQEGMAEVARFIEMNGSFADENRDW_	M_ATG K_AAG Q_CAG R_CGT I_ATT T_ACA V_GTG T_ACA V_GTT D_GAC S_AGC D_GAC S_AGC Y_TAT Q_CAG L_TTG L_CTC K_AAG A_GCG Y_TAT D_GAT V_GTC N_AAT I_ATC S_TCC G_GGT L_CTG V_GTA S_AGC T_ACA T_ACC M_ATG Q_CAG N_AAT E_GAA A_GCC R_CGT R_CGT L_CTG R_CGT A_GCC E_GAA R_CGC W_TGG K_AAA A_GCG E_GAA N_AAT Q_CAG E_GAA G_GGG M_ATG A_GCT E_GAG V_GTC A_GCC R_CGG F_TTT I_ATT E_GAA M_ATG N_AAC G_GGC S_TCT F_TTT A_GCT D_G…	M_ATG K_AAG Q_CAG R_CGT I_ATT T_ACA V_GTG T_ACA V_GTT D_GAC S_AGT D_GAC S_AGC Y_TAT Q_CAG L_TTG L_CTC K_AAG A_GCG Y_TAT D_GAT V_GTC N_AAT I_ATC S_TCC G_GGT L_CTG V_GTA S_AGC T_ACA T_ACC M_ATG Q_CAG N_AAT E_GAA A_GCC R_CGT R_CGT L_CTG R_CGT A_GCC E_GAA R_CGC W_TGG K_AAA A_GCG E_GAA N_AAT Q_CAG E_GAA G_GGG M_ATG A_GCT E_GAG V_GTC A_GCC R_CGG F_TTT I_ATT E_GAA M_ATG N_AAC G_GGC S_TCT F_TTT A_GCT D_G…	[0.9998701810836792, 0.9341873526573181, 0.9602688550949097, 0.8996561169624329, 0.9594684839248657, 0.8644217252731323, 0.9479252099990845, 0.7886899709701538, 0.8744367361068726, 0.9729254245758057, 0.9543417692184448, 0.9601424336433411, 0.9642996788024902, 0.8366269469261169, 0.9731140732765198, 0.8470350503921509, 0.8635146617889404, 0.8713287115097046, 0.8919538855552673, 0.852763295173645,…	[0.9998701810836792, 0.9341873526573181, 0.9602688550949097, 0.8996561169624329, 0.9594684839248657, 0.8644217252731323, 0.9479252099990845, 0.7886899709701538, 0.8744367361068726, 0.9729254245758057, 0.000416278577176854, 0.9601424336433411, 0.9642996788024902, 0.8366269469261169, 0.9731140732765198, 0.8470350503921509, 0.8635146617889404, 0.8713287115097046, 0.8919538855552673, 0.85276329517364…	0.9543417692	0.0004162785772
11	AGC	S	TCG	S	0.007	1.143	Escherichia coli general	ATGAAGCAGCGTATTACAGTGACAGTTGACAGCGACAGCTATCAGTTGCTCAAGGCGTATGATGTCAATATCTCCGGTCTGGTAAGCACAACCATGCAGAATGAAGCCCGTCGTCTGCGTGCCGAACGCTGGAAAGCGGAAAATCAGGAAGGGATGGCTGAGGTCGCCCGGTTTATTGAAATGAACGGCTCTTTTGCTGACGAGAACAGGGACTGGTGA	MKQRITVTVDSDSYQLLKAYDVNISGLVSTTMQNEARRLRAERWKAENQEGMAEVARFIEMNGSFADENRDW_	M_ATG K_AAG Q_CAG R_CGT I_ATT T_ACA V_GTG T_ACA V_GTT D_GAC S_AGC D_GAC S_AGC Y_TAT Q_CAG L_TTG L_CTC K_AAG A_GCG Y_TAT D_GAT V_GTC N_AAT I_ATC S_TCC G_GGT L_CTG V_GTA S_AGC T_ACA T_ACC M_ATG Q_CAG N_AAT E_GAA A_GCC R_CGT R_CGT L_CTG R_CGT A_GCC E_GAA R_CGC W_TGG K_AAA A_GCG E_GAA N_AAT Q_CAG E_GAA G_GGG M_ATG A_GCT E_GAG V_GTC A_GCC R_CGG F_TTT I_ATT E_GAA M_ATG N_AAC G_GGC S_TCT F_TTT A_GCT D_G…	M_ATG K_AAG Q_CAG R_CGT I_ATT T_ACA V_GTG T_ACA V_GTT D_GAC S_TCG D_GAC S_AGC Y_TAT Q_CAG L_TTG L_CTC K_AAG A_GCG Y_TAT D_GAT V_GTC N_AAT I_ATC S_TCC G_GGT L_CTG V_GTA S_AGC T_ACA T_ACC M_ATG Q_CAG N_AAT E_GAA A_GCC R_CGT R_CGT L_CTG R_CGT A_GCC E_GAA R_CGC W_TGG K_AAA A_GCG E_GAA N_AAT Q_CAG E_GAA G_GGG M_ATG A_GCT E_GAG V_GTC A_GCC R_CGG F_TTT I_ATT E_GAA M_ATG N_AAC G_GGC S_TCT F_TTT A_GCT D_G…	[0.9998701810836792, 0.9341873526573181, 0.9602688550949097, 0.8996561169624329, 0.9594684839248657, 0.8644217252731323, 0.9479252099990845, 0.7886899709701538, 0.8744367361068726, 0.9729254245758057, 0.9543417692184448, 0.9601424336433411, 0.9642996788024902, 0.8366269469261169, 0.9731140732765198, 0.8470350503921509, 0.8635146617889404, 0.8713287115097046, 0.8919538855552673, 0.852763295173645,…	[0.9998701810836792, 0.9341873526573181, 0.9602688550949097, 0.8996561169624329, 0.9594684839248657, 0.8644217252731323, 0.9479252099990845, 0.7886899709701538, 0.8744367361068726, 0.9729254245758057, 0.00014371494762599468, 0.9601424336433411, 0.9642996788024902, 0.8366269469261169, 0.9731140732765198, 0.8470350503921509, 0.8635146617889404, 0.8713287115097046, 0.8919538855552673, 0.852763295173…	0.9543417692	0.0001437149476
11	AGC	S	TCT	S	0.011	1.357	Escherichia coli general	ATGAAGCAGCGTATTACAGTGACAGTTGACAGCGACAGCTATCAGTTGCTCAAGGCGTATGATGTCAATATCTCCGGTCTGGTAAGCACAACCATGCAGAATGAAGCCCGTCGTCTGCGTGCCGAACGCTGGAAAGCGGAAAATCAGGAAGGGATGGCTGAGGTCGCCCGGTTTATTGAAATGAACGGCTCTTTTGCTGACGAGAACAGGGACTGGTGA	MKQRITVTVDSDSYQLLKAYDVNISGLVSTTMQNEARRLRAERWKAENQEGMAEVARFIEMNGSFADENRDW_	M_ATG K_AAG Q_CAG R_CGT I_ATT T_ACA V_GTG T_ACA V_GTT D_GAC S_AGC D_GAC S_AGC Y_TAT Q_CAG L_TTG L_CTC K_AAG A_GCG Y_TAT D_GAT V_GTC N_AAT I_ATC S_TCC G_GGT L_CTG V_GTA S_AGC T_ACA T_ACC M_ATG Q_CAG N_AAT E_GAA A_GCC R_CGT R_CGT L_CTG R_CGT A_GCC E_GAA R_CGC W_TGG K_AAA A_GCG E_GAA N_AAT Q_CAG E_GAA G_GGG M_ATG A_GCT E_GAG V_GTC A_GCC R_CGG F_TTT I_ATT E_GAA M_ATG N_AAC G_GGC S_TCT F_TTT A_GCT D_G…	M_ATG K_AAG Q_CAG R_CGT I_ATT T_ACA V_GTG T_ACA V_GTT D_GAC S_TCT D_GAC S_AGC Y_TAT Q_CAG L_TTG L_CTC K_AAG A_GCG Y_TAT D_GAT V_GTC N_AAT I_ATC S_TCC G_GGT L_CTG V_GTA S_AGC T_ACA T_ACC M_ATG Q_CAG N_AAT E_GAA A_GCC R_CGT R_CGT L_CTG R_CGT A_GCC E_GAA R_CGC W_TGG K_AAA A_GCG E_GAA N_AAT Q_CAG E_GAA G_GGG M_ATG A_GCT E_GAG V_GTC A_GCC R_CGG F_TTT I_ATT E_GAA M_ATG N_AAC G_GGC S_TCT F_TTT A_GCT D_G…	[0.9998701810836792, 0.9341873526573181, 0.9602688550949097, 0.8996561169624329, 0.9594684839248657, 0.8644217252731323, 0.9479252099990845, 0.7886899709701538, 0.8744367361068726, 0.9729254245758057, 0.9543417692184448, 0.9601424336433411, 0.9642996788024902, 0.8366269469261169, 0.9731140732765198, 0.8470350503921509, 0.8635146617889404, 0.8713287115097046, 0.8919538855552673, 0.852763295173645,…	[0.9998701810836792, 0.9341873526573181, 0.9602688550949097, 0.8996561169624329, 0.9594684839248657, 0.8644217252731323, 0.9479252099990845, 0.7886899709701538, 0.8744367361068726, 0.9729254245758057, 0.0003674698527902365, 0.9601424336433411, 0.9642996788024902, 0.8366269469261169, 0.9731140732765198, 0.8470350503921509, 0.8635146617889404, 0.8713287115097046, 0.8919538855552673, 0.8527632951736…	0.9543417692	0.0003674698528
12	GAC	D	GAT	D	0.051	1.533	Escherichia coli general	ATGAAGCAGCGTATTACAGTGACAGTTGACAGCGACAGCTATCAGTTGCTCAAGGCGTATGATGTCAATATCTCCGGTCTGGTAAGCACAACCATGCAGAATGAAGCCCGTCGTCTGCGTGCCGAACGCTGGAAAGCGGAAAATCAGGAAGGGATGGCTGAGGTCGCCCGGTTTATTGAAATGAACGGCTCTTTTGCTGACGAGAACAGGGACTGGTGA	MKQRITVTVDSDSYQLLKAYDVNISGLVSTTMQNEARRLRAERWKAENQEGMAEVARFIEMNGSFADENRDW_	M_ATG K_AAG Q_CAG R_CGT I_ATT T_ACA V_GTG T_ACA V_GTT D_GAC S_AGC D_GAC S_AGC Y_TAT Q_CAG L_TTG L_CTC K_AAG A_GCG Y_TAT D_GAT V_GTC N_AAT I_ATC S_TCC G_GGT L_CTG V_GTA S_AGC T_ACA T_ACC M_ATG Q_CAG N_AAT E_GAA A_GCC R_CGT R_CGT L_CTG R_CGT A_GCC E_GAA R_CGC W_TGG K_AAA A_GCG E_GAA N_AAT Q_CAG E_GAA G_GGG M_ATG A_GCT E_GAG V_GTC A_GCC R_CGG F_TTT I_ATT E_GAA M_ATG N_AAC G_GGC S_TCT F_TTT A_GCT D_G…	M_ATG K_AAG Q_CAG R_CGT I_ATT T_ACA V_GTG T_ACA V_GTT D_GAC S_AGC D_GAT S_AGC Y_TAT Q_CAG L_TTG L_CTC K_AAG A_GCG Y_TAT D_GAT V_GTC N_AAT I_ATC S_TCC G_GGT L_CTG V_GTA S_AGC T_ACA T_ACC M_ATG Q_CAG N_AAT E_GAA A_GCC R_CGT R_CGT L_CTG R_CGT A_GCC E_GAA R_CGC W_TGG K_AAA A_GCG E_GAA N_AAT Q_CAG E_GAA G_GGG M_ATG A_GCT E_GAG V_GTC A_GCC R_CGG F_TTT I_ATT E_GAA M_ATG N_AAC G_GGC S_TCT F_TTT A_GCT D_G…	[0.9998701810836792, 0.9341873526573181, 0.9602688550949097, 0.8996561169624329, 0.9594684839248657, 0.8644217252731323, 0.9479252099990845, 0.7886899709701538, 0.8744367361068726, 0.9729254245758057, 0.9543417692184448, 0.9601424336433411, 0.9642996788024902, 0.8366269469261169, 0.9731140732765198, 0.8470350503921509, 0.8635146617889404, 0.8713287115097046, 0.8919538855552673, 0.852763295173645,…	[0.9998701810836792, 0.9341873526573181, 0.9602688550949097, 0.8996561169624329, 0.9594684839248657, 0.8644217252731323, 0.9479252099990845, 0.7886899709701538, 0.8744367361068726, 0.9729254245758057, 0.9543417692184448, 0.00040136242751032114, 0.9642996788024902, 0.8366269469261169, 0.9731140732765198, 0.8470350503921509, 0.8635146617889404, 0.8713287115097046, 0.8919538855552673, 0.852763295173…	0.9601424336	0.0004013624275
13	AGC	S	AGT	S	0.066	4.786	Escherichia coli general	ATGAAGCAGCGTATTACAGTGACAGTTGACAGCGACAGCTATCAGTTGCTCAAGGCGTATGATGTCAATATCTCCGGTCTGGTAAGCACAACCATGCAGAATGAAGCCCGTCGTCTGCGTGCCGAACGCTGGAAAGCGGAAAATCAGGAAGGGATGGCTGAGGTCGCCCGGTTTATTGAAATGAACGGCTCTTTTGCTGACGAGAACAGGGACTGGTGA	MKQRITVTVDSDSYQLLKAYDVNISGLVSTTMQNEARRLRAERWKAENQEGMAEVARFIEMNGSFADENRDW_	M_ATG K_AAG Q_CAG R_CGT I_ATT T_ACA V_GTG T_ACA V_GTT D_GAC S_AGC D_GAC S_AGC Y_TAT Q_CAG L_TTG L_CTC K_AAG A_GCG Y_TAT D_GAT V_GTC N_AAT I_ATC S_TCC G_GGT L_CTG V_GTA S_AGC T_ACA T_ACC M_ATG Q_CAG N_AAT E_GAA A_GCC R_CGT R_CGT L_CTG R_CGT A_GCC E_GAA R_CGC W_TGG K_AAA A_GCG E_GAA N_AAT Q_CAG E_GAA G_GGG M_ATG A_GCT E_GAG V_GTC A_GCC R_CGG F_TTT I_ATT E_GAA M_ATG N_AAC G_GGC S_TCT F_TTT A_GCT D_G…	M_ATG K_AAG Q_CAG R_CGT I_ATT T_ACA V_GTG T_ACA V_GTT D_GAC S_AGC D_GAC S_AGT Y_TAT Q_CAG L_TTG L_CTC K_AAG A_GCG Y_TAT D_GAT V_GTC N_AAT I_ATC S_TCC G_GGT L_CTG V_GTA S_AGC T_ACA T_ACC M_ATG Q_CAG N_AAT E_GAA A_GCC R_CGT R_CGT L_CTG R_CGT A_GCC E_GAA R_CGC W_TGG K_AAA A_GCG E_GAA N_AAT Q_CAG E_GAA G_GGG M_ATG A_GCT E_GAG V_GTC A_GCC R_CGG F_TTT I_ATT E_GAA M_ATG N_AAC G_GGC S_TCT F_TTT A_GCT D_G…	[0.9998701810836792, 0.9341873526573181, 0.9602688550949097, 0.8996561169624329, 0.9594684839248657, 0.8644217252731323, 0.9479252099990845, 0.7886899709701538, 0.8744367361068726, 0.9729254245758057, 0.9543417692184448, 0.9601424336433411, 0.9642996788024902, 0.8366269469261169, 0.9731140732765198, 0.8470350503921509, 0.8635146617889404, 0.8713287115097046, 0.8919538855552673, 0.852763295173645,…	[0.9998701810836792, 0.9341873526573181, 0.9602688550949097, 0.8996561169624329, 0.9594684839248657, 0.8644217252731323, 0.9479252099990845, 0.7886899709701538, 0.8744367361068726, 0.9729254245758057, 0.9543417692184448, 0.9601424336433411, 0.00025291540077887475, 0.8366269469261169, 0.9731140732765198, 0.8470350503921509, 0.8635146617889404, 0.8713287115097046, 0.8919538855552673, 0.852763295173…	0.9642996788	0.0002529154008
13	AGC	S	TCG	S	0.004	1.143	Escherichia coli general	ATGAAGCAGCGTATTACAGTGACAGTTGACAGCGACAGCTATCAGTTGCTCAAGGCGTATGATGTCAATATCTCCGGTCTGGTAAGCACAACCATGCAGAATGAAGCCCGTCGTCTGCGTGCCGAACGCTGGAAAGCGGAAAATCAGGAAGGGATGGCTGAGGTCGCCCGGTTTATTGAAATGAACGGCTCTTTTGCTGACGAGAACAGGGACTGGTGA	MKQRITVTVDSDSYQLLKAYDVNISGLVSTTMQNEARRLRAERWKAENQEGMAEVARFIEMNGSFADENRDW_	M_ATG K_AAG Q_CAG R_CGT I_ATT T_ACA V_GTG T_ACA V_GTT D_GAC S_AGC D_GAC S_AGC Y_TAT Q_CAG L_TTG L_CTC K_AAG A_GCG Y_TAT D_GAT V_GTC N_AAT I_ATC S_TCC G_GGT L_CTG V_GTA S_AGC T_ACA T_ACC M_ATG Q_CAG N_AAT E_GAA A_GCC R_CGT R_CGT L_CTG R_CGT A_GCC E_GAA R_CGC W_TGG K_AAA A_GCG E_GAA N_AAT Q_CAG E_GAA G_GGG M_ATG A_GCT E_GAG V_GTC A_GCC R_CGG F_TTT I_ATT E_GAA M_ATG N_AAC G_GGC S_TCT F_TTT A_GCT D_G…	M_ATG K_AAG Q_CAG R_CGT I_ATT T_ACA V_GTG T_ACA V_GTT D_GAC S_AGC D_GAC S_TCG Y_TAT Q_CAG L_TTG L_CTC K_AAG A_GCG Y_TAT D_GAT V_GTC N_AAT I_ATC S_TCC G_GGT L_CTG V_GTA S_AGC T_ACA T_ACC M_ATG Q_CAG N_AAT E_GAA A_GCC R_CGT R_CGT L_CTG R_CGT A_GCC E_GAA R_CGC W_TGG K_AAA A_GCG E_GAA N_AAT Q_CAG E_GAA G_GGG M_ATG A_GCT E_GAG V_GTC A_GCC R_CGG F_TTT I_ATT E_GAA M_ATG N_AAC G_GGC S_TCT F_TTT A_GCT D_G…	[0.9998701810836792, 0.9341873526573181, 0.9602688550949097, 0.8996561169624329, 0.9594684839248657, 0.8644217252731323, 0.9479252099990845, 0.7886899709701538, 0.8744367361068726, 0.9729254245758057, 0.9543417692184448, 0.9601424336433411, 0.9642996788024902, 0.8366269469261169, 0.9731140732765198, 0.8470350503921509, 0.8635146617889404, 0.8713287115097046, 0.8919538855552673, 0.852763295173645,…	[0.9998701810836792, 0.9341873526573181, 0.9602688550949097, 0.8996561169624329, 0.9594684839248657, 0.8644217252731323, 0.9479252099990845, 0.7886899709701538, 0.8744367361068726, 0.9729254245758057, 0.9543417692184448, 0.9601424336433411, 8.273095590993762e-05, 0.8366269469261169, 0.9731140732765198, 0.8470350503921509, 0.8635146617889404, 0.8713287115097046, 0.8919538855552673, 0.8527632951736…	0.9642996788	8.27E-05
13	AGC	S	TCT	S	0	1.357	Escherichia coli general	ATGAAGCAGCGTATTACAGTGACAGTTGACAGCGACAGCTATCAGTTGCTCAAGGCGTATGATGTCAATATCTCCGGTCTGGTAAGCACAACCATGCAGAATGAAGCCCGTCGTCTGCGTGCCGAACGCTGGAAAGCGGAAAATCAGGAAGGGATGGCTGAGGTCGCCCGGTTTATTGAAATGAACGGCTCTTTTGCTGACGAGAACAGGGACTGGTGA	MKQRITVTVDSDSYQLLKAYDVNISGLVSTTMQNEARRLRAERWKAENQEGMAEVARFIEMNGSFADENRDW_	M_ATG K_AAG Q_CAG R_CGT I_ATT T_ACA V_GTG T_ACA V_GTT D_GAC S_AGC D_GAC S_AGC Y_TAT Q_CAG L_TTG L_CTC K_AAG A_GCG Y_TAT D_GAT V_GTC N_AAT I_ATC S_TCC G_GGT L_CTG V_GTA S_AGC T_ACA T_ACC M_ATG Q_CAG N_AAT E_GAA A_GCC R_CGT R_CGT L_CTG R_CGT A_GCC E_GAA R_CGC W_TGG K_AAA A_GCG E_GAA N_AAT Q_CAG E_GAA G_GGG M_ATG A_GCT E_GAG V_GTC A_GCC R_CGG F_TTT I_ATT E_GAA M_ATG N_AAC G_GGC S_TCT F_TTT A_GCT D_G…	M_ATG K_AAG Q_CAG R_CGT I_ATT T_ACA V_GTG T_ACA V_GTT D_GAC S_AGC D_GAC S_TCT Y_TAT Q_CAG L_TTG L_CTC K_AAG A_GCG Y_TAT D_GAT V_GTC N_AAT I_ATC S_TCC G_GGT L_CTG V_GTA S_AGC T_ACA T_ACC M_ATG Q_CAG N_AAT E_GAA A_GCC R_CGT R_CGT L_CTG R_CGT A_GCC E_GAA R_CGC W_TGG K_AAA A_GCG E_GAA N_AAT Q_CAG E_GAA G_GGG M_ATG A_GCT E_GAG V_GTC A_GCC R_CGG F_TTT I_ATT E_GAA M_ATG N_AAC G_GGC S_TCT F_TTT A_GCT D_G…	[0.9998701810836792, 0.9341873526573181, 0.9602688550949097, 0.8996561169624329, 0.9594684839248657, 0.8644217252731323, 0.9479252099990845, 0.7886899709701538, 0.8744367361068726, 0.9729254245758057, 0.9543417692184448, 0.9601424336433411, 0.9642996788024902, 0.8366269469261169, 0.9731140732765198, 0.8470350503921509, 0.8635146617889404, 0.8713287115097046, 0.8919538855552673, 0.852763295173645,…	[0.9998701810836792, 0.9341873526573181, 0.9602688550949097, 0.8996561169624329, 0.9594684839248657, 0.8644217252731323, 0.9479252099990845, 0.7886899709701538, 0.8744367361068726, 0.9729254245758057, 0.9543417692184448, 0.9601424336433411, 0.00029632632504217327, 0.8366269469261169, 0.9731140732765198, 0.8470350503921509, 0.8635146617889404, 0.8713287115097046, 0.8919538855552673, 0.852763295173…	0.9642996788	0.000296326325
16	TTG	L	CTG	L	1.286	0.667	Escherichia coli general	ATGAAGCAGCGTATTACAGTGACAGTTGACAGCGACAGCTATCAGTTGCTCAAGGCGTATGATGTCAATATCTCCGGTCTGGTAAGCACAACCATGCAGAATGAAGCCCGTCGTCTGCGTGCCGAACGCTGGAAAGCGGAAAATCAGGAAGGGATGGCTGAGGTCGCCCGGTTTATTGAAATGAACGGCTCTTTTGCTGACGAGAACAGGGACTGGTGA	MKQRITVTVDSDSYQLLKAYDVNISGLVSTTMQNEARRLRAERWKAENQEGMAEVARFIEMNGSFADENRDW_	M_ATG K_AAG Q_CAG R_CGT I_ATT T_ACA V_GTG T_ACA V_GTT D_GAC S_AGC D_GAC S_AGC Y_TAT Q_CAG L_TTG L_CTC K_AAG A_GCG Y_TAT D_GAT V_GTC N_AAT I_ATC S_TCC G_GGT L_CTG V_GTA S_AGC T_ACA T_ACC M_ATG Q_CAG N_AAT E_GAA A_GCC R_CGT R_CGT L_CTG R_CGT A_GCC E_GAA R_CGC W_TGG K_AAA A_GCG E_GAA N_AAT Q_CAG E_GAA G_GGG M_ATG A_GCT E_GAG V_GTC A_GCC R_CGG F_TTT I_ATT E_GAA M_ATG N_AAC G_GGC S_TCT F_TTT A_GCT D_G…	M_ATG K_AAG Q_CAG R_CGT I_ATT T_ACA V_GTG T_ACA V_GTT D_GAC S_AGC D_GAC S_AGC Y_TAT Q_CAG L_CTG L_CTC K_AAG A_GCG Y_TAT D_GAT V_GTC N_AAT I_ATC S_TCC G_GGT L_CTG V_GTA S_AGC T_ACA T_ACC M_ATG Q_CAG N_AAT E_GAA A_GCC R_CGT R_CGT L_CTG R_CGT A_GCC E_GAA R_CGC W_TGG K_AAA A_GCG E_GAA N_AAT Q_CAG E_GAA G_GGG M_ATG A_GCT E_GAG V_GTC A_GCC R_CGG F_TTT I_ATT E_GAA M_ATG N_AAC G_GGC S_TCT F_TTT A_GCT D_G…	[0.9998701810836792, 0.9341873526573181, 0.9602688550949097, 0.8996561169624329, 0.9594684839248657, 0.8644217252731323, 0.9479252099990845, 0.7886899709701538, 0.8744367361068726, 0.9729254245758057, 0.9543417692184448, 0.9601424336433411, 0.9642996788024902, 0.8366269469261169, 0.9731140732765198, 0.8470350503921509, 0.8635146617889404, 0.8713287115097046, 0.8919538855552673, 0.852763295173645,…	[0.9998701810836792, 0.9341873526573181, 0.9602688550949097, 0.8996561169624329, 0.9594684839248657, 0.8644217252731323, 0.9479252099990845, 0.7886899709701538, 0.8744367361068726, 0.9729254245758057, 0.9543417692184448, 0.9601424336433411, 0.9642996788024902, 0.8366269469261169, 0.9731140732765198, 0.00993967242538929, 0.8635146617889404, 0.8713287115097046, 0.8919538855552673, 0.852763295173645…	0.8470350504	0.009939672425
16	TTG	L	CTT	L	3.353	1.533	Escherichia coli general	ATGAAGCAGCGTATTACAGTGACAGTTGACAGCGACAGCTATCAGTTGCTCAAGGCGTATGATGTCAATATCTCCGGTCTGGTAAGCACAACCATGCAGAATGAAGCCCGTCGTCTGCGTGCCGAACGCTGGAAAGCGGAAAATCAGGAAGGGATGGCTGAGGTCGCCCGGTTTATTGAAATGAACGGCTCTTTTGCTGACGAGAACAGGGACTGGTGA	MKQRITVTVDSDSYQLLKAYDVNISGLVSTTMQNEARRLRAERWKAENQEGMAEVARFIEMNGSFADENRDW_	M_ATG K_AAG Q_CAG R_CGT I_ATT T_ACA V_GTG T_ACA V_GTT D_GAC S_AGC D_GAC S_AGC Y_TAT Q_CAG L_TTG L_CTC K_AAG A_GCG Y_TAT D_GAT V_GTC N_AAT I_ATC S_TCC G_GGT L_CTG V_GTA S_AGC T_ACA T_ACC M_ATG Q_CAG N_AAT E_GAA A_GCC R_CGT R_CGT L_CTG R_CGT A_GCC E_GAA R_CGC W_TGG K_AAA A_GCG E_GAA N_AAT Q_CAG E_GAA G_GGG M_ATG A_GCT E_GAG V_GTC A_GCC R_CGG F_TTT I_ATT E_GAA M_ATG N_AAC G_GGC S_TCT F_TTT A_GCT D_G…	M_ATG K_AAG Q_CAG R_CGT I_ATT T_ACA V_GTG T_ACA V_GTT D_GAC S_AGC D_GAC S_AGC Y_TAT Q_CAG L_CTT L_CTC K_AAG A_GCG Y_TAT D_GAT V_GTC N_AAT I_ATC S_TCC G_GGT L_CTG V_GTA S_AGC T_ACA T_ACC M_ATG Q_CAG N_AAT E_GAA A_GCC R_CGT R_CGT L_CTG R_CGT A_GCC E_GAA R_CGC W_TGG K_AAA A_GCG E_GAA N_AAT Q_CAG E_GAA G_GGG M_ATG A_GCT E_GAG V_GTC A_GCC R_CGG F_TTT I_ATT E_GAA M_ATG N_AAC G_GGC S_TCT F_TTT A_GCT D_G…	[0.9998701810836792, 0.9341873526573181, 0.9602688550949097, 0.8996561169624329, 0.9594684839248657, 0.8644217252731323, 0.9479252099990845, 0.7886899709701538, 0.8744367361068726, 0.9729254245758057, 0.9543417692184448, 0.9601424336433411, 0.9642996788024902, 0.8366269469261169, 0.9731140732765198, 0.8470350503921509, 0.8635146617889404, 0.8713287115097046, 0.8919538855552673, 0.852763295173645,…	[0.9998701810836792, 0.9341873526573181, 0.9602688550949097, 0.8996561169624329, 0.9594684839248657, 0.8644217252731323, 0.9479252099990845, 0.7886899709701538, 0.8744367361068726, 0.9729254245758057, 0.9543417692184448, 0.9601424336433411, 0.9642996788024902, 0.8366269469261169, 0.9731140732765198, 0.001044966047629714, 0.8635146617889404, 0.8713287115097046, 0.8919538855552673, 0.85276329517364…	0.8470350504	0.001044966048
17	CTC	L	CTG	L	0.065	0.476	Escherichia coli general	ATGAAGCAGCGTATTACAGTGACAGTTGACAGCGACAGCTATCAGTTGCTCAAGGCGTATGATGTCAATATCTCCGGTCTGGTAAGCACAACCATGCAGAATGAAGCCCGTCGTCTGCGTGCCGAACGCTGGAAAGCGGAAAATCAGGAAGGGATGGCTGAGGTCGCCCGGTTTATTGAAATGAACGGCTCTTTTGCTGACGAGAACAGGGACTGGTGA	MKQRITVTVDSDSYQLLKAYDVNISGLVSTTMQNEARRLRAERWKAENQEGMAEVARFIEMNGSFADENRDW_	M_ATG K_AAG Q_CAG R_CGT I_ATT T_ACA V_GTG T_ACA V_GTT D_GAC S_AGC D_GAC S_AGC Y_TAT Q_CAG L_TTG L_CTC K_AAG A_GCG Y_TAT D_GAT V_GTC N_AAT I_ATC S_TCC G_GGT L_CTG V_GTA S_AGC T_ACA T_ACC M_ATG Q_CAG N_AAT E_GAA A_GCC R_CGT R_CGT L_CTG R_CGT A_GCC E_GAA R_CGC W_TGG K_AAA A_GCG E_GAA N_AAT Q_CAG E_GAA G_GGG M_ATG A_GCT E_GAG V_GTC A_GCC R_CGG F_TTT I_ATT E_GAA M_ATG N_AAC G_GGC S_TCT F_TTT A_GCT D_G…	M_ATG K_AAG Q_CAG R_CGT I_ATT T_ACA V_GTG T_ACA V_GTT D_GAC S_AGC D_GAC S_AGC Y_TAT Q_CAG L_TTG L_CTG K_AAG A_GCG Y_TAT D_GAT V_GTC N_AAT I_ATC S_TCC G_GGT L_CTG V_GTA S_AGC T_ACA T_ACC M_ATG Q_CAG N_AAT E_GAA A_GCC R_CGT R_CGT L_CTG R_CGT A_GCC E_GAA R_CGC W_TGG K_AAA A_GCG E_GAA N_AAT Q_CAG E_GAA G_GGG M_ATG A_GCT E_GAG V_GTC A_GCC R_CGG F_TTT I_ATT E_GAA M_ATG N_AAC G_GGC S_TCT F_TTT A_GCT D_G…	[0.9998701810836792, 0.9341873526573181, 0.9602688550949097, 0.8996561169624329, 0.9594684839248657, 0.8644217252731323, 0.9479252099990845, 0.7886899709701538, 0.8744367361068726, 0.9729254245758057, 0.9543417692184448, 0.9601424336433411, 0.9642996788024902, 0.8366269469261169, 0.9731140732765198, 0.8470350503921509, 0.8635146617889404, 0.8713287115097046, 0.8919538855552673, 0.852763295173645,…	[0.9998701810836792, 0.9341873526573181, 0.9602688550949097, 0.8996561169624329, 0.9594684839248657, 0.8644217252731323, 0.9479252099990845, 0.7886899709701538, 0.8744367361068726, 0.9729254245758057, 0.9543417692184448, 0.9601424336433411, 0.9642996788024902, 0.8366269469261169, 0.9731140732765198, 0.8470350503921509, 0.008870459161698818, 0.8713287115097046, 0.8919538855552673, 0.85276329517364…	0.8635146618	0.008870459162
17	CTC	L	CTT	L	0.16	1.095	Escherichia coli general	ATGAAGCAGCGTATTACAGTGACAGTTGACAGCGACAGCTATCAGTTGCTCAAGGCGTATGATGTCAATATCTCCGGTCTGGTAAGCACAACCATGCAGAATGAAGCCCGTCGTCTGCGTGCCGAACGCTGGAAAGCGGAAAATCAGGAAGGGATGGCTGAGGTCGCCCGGTTTATTGAAATGAACGGCTCTTTTGCTGACGAGAACAGGGACTGGTGA	MKQRITVTVDSDSYQLLKAYDVNISGLVSTTMQNEARRLRAERWKAENQEGMAEVARFIEMNGSFADENRDW_	M_ATG K_AAG Q_CAG R_CGT I_ATT T_ACA V_GTG T_ACA V_GTT D_GAC S_AGC D_GAC S_AGC Y_TAT Q_CAG L_TTG L_CTC K_AAG A_GCG Y_TAT D_GAT V_GTC N_AAT I_ATC S_TCC G_GGT L_CTG V_GTA S_AGC T_ACA T_ACC M_ATG Q_CAG N_AAT E_GAA A_GCC R_CGT R_CGT L_CTG R_CGT A_GCC E_GAA R_CGC W_TGG K_AAA A_GCG E_GAA N_AAT Q_CAG E_GAA G_GGG M_ATG A_GCT E_GAG V_GTC A_GCC R_CGG F_TTT I_ATT E_GAA M_ATG N_AAC G_GGC S_TCT F_TTT A_GCT D_G…	M_ATG K_AAG Q_CAG R_CGT I_ATT T_ACA V_GTG T_ACA V_GTT D_GAC S_AGC D_GAC S_AGC Y_TAT Q_CAG L_TTG L_CTT K_AAG A_GCG Y_TAT D_GAT V_GTC N_AAT I_ATC S_TCC G_GGT L_CTG V_GTA S_AGC T_ACA T_ACC M_ATG Q_CAG N_AAT E_GAA A_GCC R_CGT R_CGT L_CTG R_CGT A_GCC E_GAA R_CGC W_TGG K_AAA A_GCG E_GAA N_AAT Q_CAG E_GAA G_GGG M_ATG A_GCT E_GAG V_GTC A_GCC R_CGG F_TTT I_ATT E_GAA M_ATG N_AAC G_GGC S_TCT F_TTT A_GCT D_G…	[0.9998701810836792, 0.9341873526573181, 0.9602688550949097, 0.8996561169624329, 0.9594684839248657, 0.8644217252731323, 0.9479252099990845, 0.7886899709701538, 0.8744367361068726, 0.9729254245758057, 0.9543417692184448, 0.9601424336433411, 0.9642996788024902, 0.8366269469261169, 0.9731140732765198, 0.8470350503921509, 0.8635146617889404, 0.8713287115097046, 0.8919538855552673, 0.852763295173645,…	[0.9998701810836792, 0.9341873526573181, 0.9602688550949097, 0.8996561169624329, 0.9594684839248657, 0.8644217252731323, 0.9479252099990845, 0.7886899709701538, 0.8744367361068726, 0.9729254245758057, 0.9543417692184448, 0.9601424336433411, 0.9642996788024902, 0.8366269469261169, 0.9731140732765198, 0.8470350503921509, 0.0005297634634189308, 0.8713287115097046, 0.8919538855552673, 0.8527632951736…	0.8635146618	0.0005297634634
17	CTC	L	TTG	L	0	0.714	Escherichia coli general	ATGAAGCAGCGTATTACAGTGACAGTTGACAGCGACAGCTATCAGTTGCTCAAGGCGTATGATGTCAATATCTCCGGTCTGGTAAGCACAACCATGCAGAATGAAGCCCGTCGTCTGCGTGCCGAACGCTGGAAAGCGGAAAATCAGGAAGGGATGGCTGAGGTCGCCCGGTTTATTGAAATGAACGGCTCTTTTGCTGACGAGAACAGGGACTGGTGA	MKQRITVTVDSDSYQLLKAYDVNISGLVSTTMQNEARRLRAERWKAENQEGMAEVARFIEMNGSFADENRDW_	M_ATG K_AAG Q_CAG R_CGT I_ATT T_ACA V_GTG T_ACA V_GTT D_GAC S_AGC D_GAC S_AGC Y_TAT Q_CAG L_TTG L_CTC K_AAG A_GCG Y_TAT D_GAT V_GTC N_AAT I_ATC S_TCC G_GGT L_CTG V_GTA S_AGC T_ACA T_ACC M_ATG Q_CAG N_AAT E_GAA A_GCC R_CGT R_CGT L_CTG R_CGT A_GCC E_GAA R_CGC W_TGG K_AAA A_GCG E_GAA N_AAT Q_CAG E_GAA G_GGG M_ATG A_GCT E_GAG V_GTC A_GCC R_CGG F_TTT I_ATT E_GAA M_ATG N_AAC G_GGC S_TCT F_TTT A_GCT D_G…	M_ATG K_AAG Q_CAG R_CGT I_ATT T_ACA V_GTG T_ACA V_GTT D_GAC S_AGC D_GAC S_AGC Y_TAT Q_CAG L_TTG L_TTG K_AAG A_GCG Y_TAT D_GAT V_GTC N_AAT I_ATC S_TCC G_GGT L_CTG V_GTA S_AGC T_ACA T_ACC M_ATG Q_CAG N_AAT E_GAA A_GCC R_CGT R_CGT L_CTG R_CGT A_GCC E_GAA R_CGC W_TGG K_AAA A_GCG E_GAA N_AAT Q_CAG E_GAA G_GGG M_ATG A_GCT E_GAG V_GTC A_GCC R_CGG F_TTT I_ATT E_GAA M_ATG N_AAC G_GGC S_TCT F_TTT A_GCT D_G…	[0.9998701810836792, 0.9341873526573181, 0.9602688550949097, 0.8996561169624329, 0.9594684839248657, 0.8644217252731323, 0.9479252099990845, 0.7886899709701538, 0.8744367361068726, 0.9729254245758057, 0.9543417692184448, 0.9601424336433411, 0.9642996788024902, 0.8366269469261169, 0.9731140732765198, 0.8470350503921509, 0.8635146617889404, 0.8713287115097046, 0.8919538855552673, 0.852763295173645,…	[0.9998701810836792, 0.9341873526573181, 0.9602688550949097, 0.8996561169624329, 0.9594684839248657, 0.8644217252731323, 0.9479252099990845, 0.7886899709701538, 0.8744367361068726, 0.9729254245758057, 0.9543417692184448, 0.9601424336433411, 0.9642996788024902, 0.8366269469261169, 0.9731140732765198, 0.8470350503921509, 0.0010759765282273293, 0.8713287115097046, 0.8919538855552673, 0.8527632951736…	0.8635146618	0.001075976528
19	GCG	A	GCT	A	0.07	1.571	Escherichia coli general	ATGAAGCAGCGTATTACAGTGACAGTTGACAGCGACAGCTATCAGTTGCTCAAGGCGTATGATGTCAATATCTCCGGTCTGGTAAGCACAACCATGCAGAATGAAGCCCGTCGTCTGCGTGCCGAACGCTGGAAAGCGGAAAATCAGGAAGGGATGGCTGAGGTCGCCCGGTTTATTGAAATGAACGGCTCTTTTGCTGACGAGAACAGGGACTGGTGA	MKQRITVTVDSDSYQLLKAYDVNISGLVSTTMQNEARRLRAERWKAENQEGMAEVARFIEMNGSFADENRDW_	M_ATG K_AAG Q_CAG R_CGT I_ATT T_ACA V_GTG T_ACA V_GTT D_GAC S_AGC D_GAC S_AGC Y_TAT Q_CAG L_TTG L_CTC K_AAG A_GCG Y_TAT D_GAT V_GTC N_AAT I_ATC S_TCC G_GGT L_CTG V_GTA S_AGC T_ACA T_ACC M_ATG Q_CAG N_AAT E_GAA A_GCC R_CGT R_CGT L_CTG R_CGT A_GCC E_GAA R_CGC W_TGG K_AAA A_GCG E_GAA N_AAT Q_CAG E_GAA G_GGG M_ATG A_GCT E_GAG V_GTC A_GCC R_CGG F_TTT I_ATT E_GAA M_ATG N_AAC G_GGC S_TCT F_TTT A_GCT D_G…	M_ATG K_AAG Q_CAG R_CGT I_ATT T_ACA V_GTG T_ACA V_GTT D_GAC S_AGC D_GAC S_AGC Y_TAT Q_CAG L_TTG L_CTC K_AAG A_GCT Y_TAT D_GAT V_GTC N_AAT I_ATC S_TCC G_GGT L_CTG V_GTA S_AGC T_ACA T_ACC M_ATG Q_CAG N_AAT E_GAA A_GCC R_CGT R_CGT L_CTG R_CGT A_GCC E_GAA R_CGC W_TGG K_AAA A_GCG E_GAA N_AAT Q_CAG E_GAA G_GGG M_ATG A_GCT E_GAG V_GTC A_GCC R_CGG F_TTT I_ATT E_GAA M_ATG N_AAC G_GGC S_TCT F_TTT A_GCT D_G…	[0.9998701810836792, 0.9341873526573181, 0.9602688550949097, 0.8996561169624329, 0.9594684839248657, 0.8644217252731323, 0.9479252099990845, 0.7886899709701538, 0.8744367361068726, 0.9729254245758057, 0.9543417692184448, 0.9601424336433411, 0.9642996788024902, 0.8366269469261169, 0.9731140732765198, 0.8470350503921509, 0.8635146617889404, 0.8713287115097046, 0.8919538855552673, 0.852763295173645,…	[0.9998701810836792, 0.9341873526573181, 0.9602688550949097, 0.8996561169624329, 0.9594684839248657, 0.8644217252731323, 0.9479252099990845, 0.7886899709701538, 0.8744367361068726, 0.9729254245758057, 0.9543417692184448, 0.9601424336433411, 0.9642996788024902, 0.8366269469261169, 0.9731140732765198, 0.8470350503921509, 0.8635146617889404, 0.8713287115097046, 0.0016431133262813091, 0.8527632951736…	0.8919538856	0.001643113326
22	GTC	V	GTG	V	0.009	0.722	Escherichia coli general	ATGAAGCAGCGTATTACAGTGACAGTTGACAGCGACAGCTATCAGTTGCTCAAGGCGTATGATGTCAATATCTCCGGTCTGGTAAGCACAACCATGCAGAATGAAGCCCGTCGTCTGCGTGCCGAACGCTGGAAAGCGGAAAATCAGGAAGGGATGGCTGAGGTCGCCCGGTTTATTGAAATGAACGGCTCTTTTGCTGACGAGAACAGGGACTGGTGA	MKQRITVTVDSDSYQLLKAYDVNISGLVSTTMQNEARRLRAERWKAENQEGMAEVARFIEMNGSFADENRDW_	M_ATG K_AAG Q_CAG R_CGT I_ATT T_ACA V_GTG T_ACA V_GTT D_GAC S_AGC D_GAC S_AGC Y_TAT Q_CAG L_TTG L_CTC K_AAG A_GCG Y_TAT D_GAT V_GTC N_AAT I_ATC S_TCC G_GGT L_CTG V_GTA S_AGC T_ACA T_ACC M_ATG Q_CAG N_AAT E_GAA A_GCC R_CGT R_CGT L_CTG R_CGT A_GCC E_GAA R_CGC W_TGG K_AAA A_GCG E_GAA N_AAT Q_CAG E_GAA G_GGG M_ATG A_GCT E_GAG V_GTC A_GCC R_CGG F_TTT I_ATT E_GAA M_ATG N_AAC G_GGC S_TCT F_TTT A_GCT D_G…	M_ATG K_AAG Q_CAG R_CGT I_ATT T_ACA V_GTG T_ACA V_GTT D_GAC S_AGC D_GAC S_AGC Y_TAT Q_CAG L_TTG L_CTC K_AAG A_GCG Y_TAT D_GAT V_GTG N_AAT I_ATC S_TCC G_GGT L_CTG V_GTA S_AGC T_ACA T_ACC M_ATG Q_CAG N_AAT E_GAA A_GCC R_CGT R_CGT L_CTG R_CGT A_GCC E_GAA R_CGC W_TGG K_AAA A_GCG E_GAA N_AAT Q_CAG E_GAA G_GGG M_ATG A_GCT E_GAG V_GTC A_GCC R_CGG F_TTT I_ATT E_GAA M_ATG N_AAC G_GGC S_TCT F_TTT A_GCT D_G…	[0.9998701810836792, 0.9341873526573181, 0.9602688550949097, 0.8996561169624329, 0.9594684839248657, 0.8644217252731323, 0.9479252099990845, 0.7886899709701538, 0.8744367361068726, 0.9729254245758057, 0.9543417692184448, 0.9601424336433411, 0.9642996788024902, 0.8366269469261169, 0.9731140732765198, 0.8470350503921509, 0.8635146617889404, 0.8713287115097046, 0.8919538855552673, 0.852763295173645,…	[0.9998701810836792, 0.9341873526573181, 0.9602688550949097, 0.8996561169624329, 0.9594684839248657, 0.8644217252731323, 0.9479252099990845, 0.7886899709701538, 0.8744367361068726, 0.9729254245758057, 0.9543417692184448, 0.9601424336433411, 0.9642996788024902, 0.8366269469261169, 0.9731140732765198, 0.8470350503921509, 0.8635146617889404, 0.8713287115097046, 0.8919538855552673, 0.852763295173645,…	0.9632684588	0.0009559330065
22	GTC	V	GTT	V	0.142	1	Escherichia coli general	ATGAAGCAGCGTATTACAGTGACAGTTGACAGCGACAGCTATCAGTTGCTCAAGGCGTATGATGTCAATATCTCCGGTCTGGTAAGCACAACCATGCAGAATGAAGCCCGTCGTCTGCGTGCCGAACGCTGGAAAGCGGAAAATCAGGAAGGGATGGCTGAGGTCGCCCGGTTTATTGAAATGAACGGCTCTTTTGCTGACGAGAACAGGGACTGGTGA	MKQRITVTVDSDSYQLLKAYDVNISGLVSTTMQNEARRLRAERWKAENQEGMAEVARFIEMNGSFADENRDW_	M_ATG K_AAG Q_CAG R_CGT I_ATT T_ACA V_GTG T_ACA V_GTT D_GAC S_AGC D_GAC S_AGC Y_TAT Q_CAG L_TTG L_CTC K_AAG A_GCG Y_TAT D_GAT V_GTC N_AAT I_ATC S_TCC G_GGT L_CTG V_GTA S_AGC T_ACA T_ACC M_ATG Q_CAG N_AAT E_GAA A_GCC R_CGT R_CGT L_CTG R_CGT A_GCC E_GAA R_CGC W_TGG K_AAA A_GCG E_GAA N_AAT Q_CAG E_GAA G_GGG M_ATG A_GCT E_GAG V_GTC A_GCC R_CGG F_TTT I_ATT E_GAA M_ATG N_AAC G_GGC S_TCT F_TTT A_GCT D_G…	M_ATG K_AAG Q_CAG R_CGT I_ATT T_ACA V_GTG T_ACA V_GTT D_GAC S_AGC D_GAC S_AGC Y_TAT Q_CAG L_TTG L_CTC K_AAG A_GCG Y_TAT D_GAT V_GTT N_AAT I_ATC S_TCC G_GGT L_CTG V_GTA S_AGC T_ACA T_ACC M_ATG Q_CAG N_AAT E_GAA A_GCC R_CGT R_CGT L_CTG R_CGT A_GCC E_GAA R_CGC W_TGG K_AAA A_GCG E_GAA N_AAT Q_CAG E_GAA G_GGG M_ATG A_GCT E_GAG V_GTC A_GCC R_CGG F_TTT I_ATT E_GAA M_ATG N_AAC G_GGC S_TCT F_TTT A_GCT D_G…	[0.9998701810836792, 0.9341873526573181, 0.9602688550949097, 0.8996561169624329, 0.9594684839248657, 0.8644217252731323, 0.9479252099990845, 0.7886899709701538, 0.8744367361068726, 0.9729254245758057, 0.9543417692184448, 0.9601424336433411, 0.9642996788024902, 0.8366269469261169, 0.9731140732765198, 0.8470350503921509, 0.8635146617889404, 0.8713287115097046, 0.8919538855552673, 0.852763295173645,…	[0.9998701810836792, 0.9341873526573181, 0.9602688550949097, 0.8996561169624329, 0.9594684839248657, 0.8644217252731323, 0.9479252099990845, 0.7886899709701538, 0.8744367361068726, 0.9729254245758057, 0.9543417692184448, 0.9601424336433411, 0.9642996788024902, 0.8366269469261169, 0.9731140732765198, 0.8470350503921509, 0.8635146617889404, 0.8713287115097046, 0.8919538855552673, 0.852763295173645,…	0.9632684588	0.0003533601121
24	ATC	I	ATT	I	0.063	1.125	Escherichia coli general	ATGAAGCAGCGTATTACAGTGACAGTTGACAGCGACAGCTATCAGTTGCTCAAGGCGTATGATGTCAATATCTCCGGTCTGGTAAGCACAACCATGCAGAATGAAGCCCGTCGTCTGCGTGCCGAACGCTGGAAAGCGGAAAATCAGGAAGGGATGGCTGAGGTCGCCCGGTTTATTGAAATGAACGGCTCTTTTGCTGACGAGAACAGGGACTGGTGA	MKQRITVTVDSDSYQLLKAYDVNISGLVSTTMQNEARRLRAERWKAENQEGMAEVARFIEMNGSFADENRDW_	M_ATG K_AAG Q_CAG R_CGT I_ATT T_ACA V_GTG T_ACA V_GTT D_GAC S_AGC D_GAC S_AGC Y_TAT Q_CAG L_TTG L_CTC K_AAG A_GCG Y_TAT D_GAT V_GTC N_AAT I_ATC S_TCC G_GGT L_CTG V_GTA S_AGC T_ACA T_ACC M_ATG Q_CAG N_AAT E_GAA A_GCC R_CGT R_CGT L_CTG R_CGT A_GCC E_GAA R_CGC W_TGG K_AAA A_GCG E_GAA N_AAT Q_CAG E_GAA G_GGG M_ATG A_GCT E_GAG V_GTC A_GCC R_CGG F_TTT I_ATT E_GAA M_ATG N_AAC G_GGC S_TCT F_TTT A_GCT D_G…	M_ATG K_AAG Q_CAG R_CGT I_ATT T_ACA V_GTG T_ACA V_GTT D_GAC S_AGC D_GAC S_AGC Y_TAT Q_CAG L_TTG L_CTC K_AAG A_GCG Y_TAT D_GAT V_GTC N_AAT I_ATT S_TCC G_GGT L_CTG V_GTA S_AGC T_ACA T_ACC M_ATG Q_CAG N_AAT E_GAA A_GCC R_CGT R_CGT L_CTG R_CGT A_GCC E_GAA R_CGC W_TGG K_AAA A_GCG E_GAA N_AAT Q_CAG E_GAA G_GGG M_ATG A_GCT E_GAG V_GTC A_GCC R_CGG F_TTT I_ATT E_GAA M_ATG N_AAC G_GGC S_TCT F_TTT A_GCT D_G…	[0.9998701810836792, 0.9341873526573181, 0.9602688550949097, 0.8996561169624329, 0.9594684839248657, 0.8644217252731323, 0.9479252099990845, 0.7886899709701538, 0.8744367361068726, 0.9729254245758057, 0.9543417692184448, 0.9601424336433411, 0.9642996788024902, 0.8366269469261169, 0.9731140732765198, 0.8470350503921509, 0.8635146617889404, 0.8713287115097046, 0.8919538855552673, 0.852763295173645,…	[0.9998701810836792, 0.9341873526573181, 0.9602688550949097, 0.8996561169624329, 0.9594684839248657, 0.8644217252731323, 0.9479252099990845, 0.7886899709701538, 0.8744367361068726, 0.9729254245758057, 0.9543417692184448, 0.9601424336433411, 0.9642996788024902, 0.8366269469261169, 0.9731140732765198, 0.8470350503921509, 0.8635146617889404, 0.8713287115097046, 0.8919538855552673, 0.852763295173645,…	0.9319046736	0.00115535385
25	TCC	S	AGT	S	0.002	3.19	Escherichia coli general	ATGAAGCAGCGTATTACAGTGACAGTTGACAGCGACAGCTATCAGTTGCTCAAGGCGTATGATGTCAATATCTCCGGTCTGGTAAGCACAACCATGCAGAATGAAGCCCGTCGTCTGCGTGCCGAACGCTGGAAAGCGGAAAATCAGGAAGGGATGGCTGAGGTCGCCCGGTTTATTGAAATGAACGGCTCTTTTGCTGACGAGAACAGGGACTGGTGA	MKQRITVTVDSDSYQLLKAYDVNISGLVSTTMQNEARRLRAERWKAENQEGMAEVARFIEMNGSFADENRDW_	M_ATG K_AAG Q_CAG R_CGT I_ATT T_ACA V_GTG T_ACA V_GTT D_GAC S_AGC D_GAC S_AGC Y_TAT Q_CAG L_TTG L_CTC K_AAG A_GCG Y_TAT D_GAT V_GTC N_AAT I_ATC S_TCC G_GGT L_CTG V_GTA S_AGC T_ACA T_ACC M_ATG Q_CAG N_AAT E_GAA A_GCC R_CGT R_CGT L_CTG R_CGT A_GCC E_GAA R_CGC W_TGG K_AAA A_GCG E_GAA N_AAT Q_CAG E_GAA G_GGG M_ATG A_GCT E_GAG V_GTC A_GCC R_CGG F_TTT I_ATT E_GAA M_ATG N_AAC G_GGC S_TCT F_TTT A_GCT D_G…	M_ATG K_AAG Q_CAG R_CGT I_ATT T_ACA V_GTG T_ACA V_GTT D_GAC S_AGC D_GAC S_AGC Y_TAT Q_CAG L_TTG L_CTC K_AAG A_GCG Y_TAT D_GAT V_GTC N_AAT I_ATC S_AGT G_GGT L_CTG V_GTA S_AGC T_ACA T_ACC M_ATG Q_CAG N_AAT E_GAA A_GCC R_CGT R_CGT L_CTG R_CGT A_GCC E_GAA R_CGC W_TGG K_AAA A_GCG E_GAA N_AAT Q_CAG E_GAA G_GGG M_ATG A_GCT E_GAG V_GTC A_GCC R_CGG F_TTT I_ATT E_GAA M_ATG N_AAC G_GGC S_TCT F_TTT A_GCT D_G…	[0.9998701810836792, 0.9341873526573181, 0.9602688550949097, 0.8996561169624329, 0.9594684839248657, 0.8644217252731323, 0.9479252099990845, 0.7886899709701538, 0.8744367361068726, 0.9729254245758057, 0.9543417692184448, 0.9601424336433411, 0.9642996788024902, 0.8366269469261169, 0.9731140732765198, 0.8470350503921509, 0.8635146617889404, 0.8713287115097046, 0.8919538855552673, 0.852763295173645,…	[0.9998701810836792, 0.9341873526573181, 0.9602688550949097, 0.8996561169624329, 0.9594684839248657, 0.8644217252731323, 0.9479252099990845, 0.7886899709701538, 0.8744367361068726, 0.9729254245758057, 0.9543417692184448, 0.9601424336433411, 0.9642996788024902, 0.8366269469261169, 0.9731140732765198, 0.8470350503921509, 0.8635146617889404, 0.8713287115097046, 0.8919538855552673, 0.852763295173645,…	0.8348671198	0.001908621867
25	TCC	S	TCG	S	0.002	0.762	Escherichia coli general	ATGAAGCAGCGTATTACAGTGACAGTTGACAGCGACAGCTATCAGTTGCTCAAGGCGTATGATGTCAATATCTCCGGTCTGGTAAGCACAACCATGCAGAATGAAGCCCGTCGTCTGCGTGCCGAACGCTGGAAAGCGGAAAATCAGGAAGGGATGGCTGAGGTCGCCCGGTTTATTGAAATGAACGGCTCTTTTGCTGACGAGAACAGGGACTGGTGA	MKQRITVTVDSDSYQLLKAYDVNISGLVSTTMQNEARRLRAERWKAENQEGMAEVARFIEMNGSFADENRDW_	M_ATG K_AAG Q_CAG R_CGT I_ATT T_ACA V_GTG T_ACA V_GTT D_GAC S_AGC D_GAC S_AGC Y_TAT Q_CAG L_TTG L_CTC K_AAG A_GCG Y_TAT D_GAT V_GTC N_AAT I_ATC S_TCC G_GGT L_CTG V_GTA S_AGC T_ACA T_ACC M_ATG Q_CAG N_AAT E_GAA A_GCC R_CGT R_CGT L_CTG R_CGT A_GCC E_GAA R_CGC W_TGG K_AAA A_GCG E_GAA N_AAT Q_CAG E_GAA G_GGG M_ATG A_GCT E_GAG V_GTC A_GCC R_CGG F_TTT I_ATT E_GAA M_ATG N_AAC G_GGC S_TCT F_TTT A_GCT D_G…	M_ATG K_AAG Q_CAG R_CGT I_ATT T_ACA V_GTG T_ACA V_GTT D_GAC S_AGC D_GAC S_AGC Y_TAT Q_CAG L_TTG L_CTC K_AAG A_GCG Y_TAT D_GAT V_GTC N_AAT I_ATC S_TCG G_GGT L_CTG V_GTA S_AGC T_ACA T_ACC M_ATG Q_CAG N_AAT E_GAA A_GCC R_CGT R_CGT L_CTG R_CGT A_GCC E_GAA R_CGC W_TGG K_AAA A_GCG E_GAA N_AAT Q_CAG E_GAA G_GGG M_ATG A_GCT E_GAG V_GTC A_GCC R_CGG F_TTT I_ATT E_GAA M_ATG N_AAC G_GGC S_TCT F_TTT A_GCT D_G…	[0.9998701810836792, 0.9341873526573181, 0.9602688550949097, 0.8996561169624329, 0.9594684839248657, 0.8644217252731323, 0.9479252099990845, 0.7886899709701538, 0.8744367361068726, 0.9729254245758057, 0.9543417692184448, 0.9601424336433411, 0.9642996788024902, 0.8366269469261169, 0.9731140732765198, 0.8470350503921509, 0.8635146617889404, 0.8713287115097046, 0.8919538855552673, 0.852763295173645,…	[0.9998701810836792, 0.9341873526573181, 0.9602688550949097, 0.8996561169624329, 0.9594684839248657, 0.8644217252731323, 0.9479252099990845, 0.7886899709701538, 0.8744367361068726, 0.9729254245758057, 0.9543417692184448, 0.9601424336433411, 0.9642996788024902, 0.8366269469261169, 0.9731140732765198, 0.8470350503921509, 0.8635146617889404, 0.8713287115097046, 0.8919538855552673, 0.852763295173645,…	0.8348671198	0.0006706579588
25	TCC	S	TCT	S	0.084	0.905	Escherichia coli general	ATGAAGCAGCGTATTACAGTGACAGTTGACAGCGACAGCTATCAGTTGCTCAAGGCGTATGATGTCAATATCTCCGGTCTGGTAAGCACAACCATGCAGAATGAAGCCCGTCGTCTGCGTGCCGAACGCTGGAAAGCGGAAAATCAGGAAGGGATGGCTGAGGTCGCCCGGTTTATTGAAATGAACGGCTCTTTTGCTGACGAGAACAGGGACTGGTGA	MKQRITVTVDSDSYQLLKAYDVNISGLVSTTMQNEARRLRAERWKAENQEGMAEVARFIEMNGSFADENRDW_	M_ATG K_AAG Q_CAG R_CGT I_ATT T_ACA V_GTG T_ACA V_GTT D_GAC S_AGC D_GAC S_AGC Y_TAT Q_CAG L_TTG L_CTC K_AAG A_GCG Y_TAT D_GAT V_GTC N_AAT I_ATC S_TCC G_GGT L_CTG V_GTA S_AGC T_ACA T_ACC M_ATG Q_CAG N_AAT E_GAA A_GCC R_CGT R_CGT L_CTG R_CGT A_GCC E_GAA R_CGC W_TGG K_AAA A_GCG E_GAA N_AAT Q_CAG E_GAA G_GGG M_ATG A_GCT E_GAG V_GTC A_GCC R_CGG F_TTT I_ATT E_GAA M_ATG N_AAC G_GGC S_TCT F_TTT A_GCT D_G…	M_ATG K_AAG Q_CAG R_CGT I_ATT T_ACA V_GTG T_ACA V_GTT D_GAC S_AGC D_GAC S_AGC Y_TAT Q_CAG L_TTG L_CTC K_AAG A_GCG Y_TAT D_GAT V_GTC N_AAT I_ATC S_TCT G_GGT L_CTG V_GTA S_AGC T_ACA T_ACC M_ATG Q_CAG N_AAT E_GAA A_GCC R_CGT R_CGT L_CTG R_CGT A_GCC E_GAA R_CGC W_TGG K_AAA A_GCG E_GAA N_AAT Q_CAG E_GAA G_GGG M_ATG A_GCT E_GAG V_GTC A_GCC R_CGG F_TTT I_ATT E_GAA M_ATG N_AAC G_GGC S_TCT F_TTT A_GCT D_G…	[0.9998701810836792, 0.9341873526573181, 0.9602688550949097, 0.8996561169624329, 0.9594684839248657, 0.8644217252731323, 0.9479252099990845, 0.7886899709701538, 0.8744367361068726, 0.9729254245758057, 0.9543417692184448, 0.9601424336433411, 0.9642996788024902, 0.8366269469261169, 0.9731140732765198, 0.8470350503921509, 0.8635146617889404, 0.8713287115097046, 0.8919538855552673, 0.852763295173645,…	[0.9998701810836792, 0.9341873526573181, 0.9602688550949097, 0.8996561169624329, 0.9594684839248657, 0.8644217252731323, 0.9479252099990845, 0.7886899709701538, 0.8744367361068726, 0.9729254245758057, 0.9543417692184448, 0.9601424336433411, 0.9642996788024902, 0.8366269469261169, 0.9731140732765198, 0.8470350503921509, 0.8635146617889404, 0.8713287115097046, 0.8919538855552673, 0.852763295173645,…	0.8348671198	0.002288616961
26	GGT	G	GGG	G	0.031	0.385	Escherichia coli general	ATGAAGCAGCGTATTACAGTGACAGTTGACAGCGACAGCTATCAGTTGCTCAAGGCGTATGATGTCAATATCTCCGGTCTGGTAAGCACAACCATGCAGAATGAAGCCCGTCGTCTGCGTGCCGAACGCTGGAAAGCGGAAAATCAGGAAGGGATGGCTGAGGTCGCCCGGTTTATTGAAATGAACGGCTCTTTTGCTGACGAGAACAGGGACTGGTGA	MKQRITVTVDSDSYQLLKAYDVNISGLVSTTMQNEARRLRAERWKAENQEGMAEVARFIEMNGSFADENRDW_	M_ATG K_AAG Q_CAG R_CGT I_ATT T_ACA V_GTG T_ACA V_GTT D_GAC S_AGC D_GAC S_AGC Y_TAT Q_CAG L_TTG L_CTC K_AAG A_GCG Y_TAT D_GAT V_GTC N_AAT I_ATC S_TCC G_GGT L_CTG V_GTA S_AGC T_ACA T_ACC M_ATG Q_CAG N_AAT E_GAA A_GCC R_CGT R_CGT L_CTG R_CGT A_GCC E_GAA R_CGC W_TGG K_AAA A_GCG E_GAA N_AAT Q_CAG E_GAA G_GGG M_ATG A_GCT E_GAG V_GTC A_GCC R_CGG F_TTT I_ATT E_GAA M_ATG N_AAC G_GGC S_TCT F_TTT A_GCT D_G…	M_ATG K_AAG Q_CAG R_CGT I_ATT T_ACA V_GTG T_ACA V_GTT D_GAC S_AGC D_GAC S_AGC Y_TAT Q_CAG L_TTG L_CTC K_AAG A_GCG Y_TAT D_GAT V_GTC N_AAT I_ATC S_TCC G_GGG L_CTG V_GTA S_AGC T_ACA T_ACC M_ATG Q_CAG N_AAT E_GAA A_GCC R_CGT R_CGT L_CTG R_CGT A_GCC E_GAA R_CGC W_TGG K_AAA A_GCG E_GAA N_AAT Q_CAG E_GAA G_GGG M_ATG A_GCT E_GAG V_GTC A_GCC R_CGG F_TTT I_ATT E_GAA M_ATG N_AAC G_GGC S_TCT F_TTT A_GCT D_G…	[0.9998701810836792, 0.9341873526573181, 0.9602688550949097, 0.8996561169624329, 0.9594684839248657, 0.8644217252731323, 0.9479252099990845, 0.7886899709701538, 0.8744367361068726, 0.9729254245758057, 0.9543417692184448, 0.9601424336433411, 0.9642996788024902, 0.8366269469261169, 0.9731140732765198, 0.8470350503921509, 0.8635146617889404, 0.8713287115097046, 0.8919538855552673, 0.852763295173645,…	[0.9998701810836792, 0.9341873526573181, 0.9602688550949097, 0.8996561169624329, 0.9594684839248657, 0.8644217252731323, 0.9479252099990845, 0.7886899709701538, 0.8744367361068726, 0.9729254245758057, 0.9543417692184448, 0.9601424336433411, 0.9642996788024902, 0.8366269469261169, 0.9731140732765198, 0.8470350503921509, 0.8635146617889404, 0.8713287115097046, 0.8919538855552673, 0.852763295173645,…	0.88887465	0.0005516587407
27	CTG	L	CTT	L	0.046	2.3	Escherichia coli general	ATGAAGCAGCGTATTACAGTGACAGTTGACAGCGACAGCTATCAGTTGCTCAAGGCGTATGATGTCAATATCTCCGGTCTGGTAAGCACAACCATGCAGAATGAAGCCCGTCGTCTGCGTGCCGAACGCTGGAAAGCGGAAAATCAGGAAGGGATGGCTGAGGTCGCCCGGTTTATTGAAATGAACGGCTCTTTTGCTGACGAGAACAGGGACTGGTGA	MKQRITVTVDSDSYQLLKAYDVNISGLVSTTMQNEARRLRAERWKAENQEGMAEVARFIEMNGSFADENRDW_	M_ATG K_AAG Q_CAG R_CGT I_ATT T_ACA V_GTG T_ACA V_GTT D_GAC S_AGC D_GAC S_AGC Y_TAT Q_CAG L_TTG L_CTC K_AAG A_GCG Y_TAT D_GAT V_GTC N_AAT I_ATC S_TCC G_GGT L_CTG V_GTA S_AGC T_ACA T_ACC M_ATG Q_CAG N_AAT E_GAA A_GCC R_CGT R_CGT L_CTG R_CGT A_GCC E_GAA R_CGC W_TGG K_AAA A_GCG E_GAA N_AAT Q_CAG E_GAA G_GGG M_ATG A_GCT E_GAG V_GTC A_GCC R_CGG F_TTT I_ATT E_GAA M_ATG N_AAC G_GGC S_TCT F_TTT A_GCT D_G…	M_ATG K_AAG Q_CAG R_CGT I_ATT T_ACA V_GTG T_ACA V_GTT D_GAC S_AGC D_GAC S_AGC Y_TAT Q_CAG L_TTG L_CTC K_AAG A_GCG Y_TAT D_GAT V_GTC N_AAT I_ATC S_TCC G_GGT L_CTT V_GTA S_AGC T_ACA T_ACC M_ATG Q_CAG N_AAT E_GAA A_GCC R_CGT R_CGT L_CTG R_CGT A_GCC E_GAA R_CGC W_TGG K_AAA A_GCG E_GAA N_AAT Q_CAG E_GAA G_GGG M_ATG A_GCT E_GAG V_GTC A_GCC R_CGG F_TTT I_ATT E_GAA M_ATG N_AAC G_GGC S_TCT F_TTT A_GCT D_G…	[0.9998701810836792, 0.9341873526573181, 0.9602688550949097, 0.8996561169624329, 0.9594684839248657, 0.8644217252731323, 0.9479252099990845, 0.7886899709701538, 0.8744367361068726, 0.9729254245758057, 0.9543417692184448, 0.9601424336433411, 0.9642996788024902, 0.8366269469261169, 0.9731140732765198, 0.8470350503921509, 0.8635146617889404, 0.8713287115097046, 0.8919538855552673, 0.852763295173645,…	[0.9998701810836792, 0.9341873526573181, 0.9602688550949097, 0.8996561169624329, 0.9594684839248657, 0.8644217252731323, 0.9479252099990845, 0.7886899709701538, 0.8744367361068726, 0.9729254245758057, 0.9543417692184448, 0.9601424336433411, 0.9642996788024902, 0.8366269469261169, 0.9731140732765198, 0.8470350503921509, 0.8635146617889404, 0.8713287115097046, 0.8919538855552673, 0.852763295173645,…	0.9730756879	0.0001104745243
27	CTG	L	TTG	L	0.024	1.5	Escherichia coli general	ATGAAGCAGCGTATTACAGTGACAGTTGACAGCGACAGCTATCAGTTGCTCAAGGCGTATGATGTCAATATCTCCGGTCTGGTAAGCACAACCATGCAGAATGAAGCCCGTCGTCTGCGTGCCGAACGCTGGAAAGCGGAAAATCAGGAAGGGATGGCTGAGGTCGCCCGGTTTATTGAAATGAACGGCTCTTTTGCTGACGAGAACAGGGACTGGTGA	MKQRITVTVDSDSYQLLKAYDVNISGLVSTTMQNEARRLRAERWKAENQEGMAEVARFIEMNGSFADENRDW_	M_ATG K_AAG Q_CAG R_CGT I_ATT T_ACA V_GTG T_ACA V_GTT D_GAC S_AGC D_GAC S_AGC Y_TAT Q_CAG L_TTG L_CTC K_AAG A_GCG Y_TAT D_GAT V_GTC N_AAT I_ATC S_TCC G_GGT L_CTG V_GTA S_AGC T_ACA T_ACC M_ATG Q_CAG N_AAT E_GAA A_GCC R_CGT R_CGT L_CTG R_CGT A_GCC E_GAA R_CGC W_TGG K_AAA A_GCG E_GAA N_AAT Q_CAG E_GAA G_GGG M_ATG A_GCT E_GAG V_GTC A_GCC R_CGG F_TTT I_ATT E_GAA M_ATG N_AAC G_GGC S_TCT F_TTT A_GCT D_G…	M_ATG K_AAG Q_CAG R_CGT I_ATT T_ACA V_GTG T_ACA V_GTT D_GAC S_AGC D_GAC S_AGC Y_TAT Q_CAG L_TTG L_CTC K_AAG A_GCG Y_TAT D_GAT V_GTC N_AAT I_ATC S_TCC G_GGT L_TTG V_GTA S_AGC T_ACA T_ACC M_ATG Q_CAG N_AAT E_GAA A_GCC R_CGT R_CGT L_CTG R_CGT A_GCC E_GAA R_CGC W_TGG K_AAA A_GCG E_GAA N_AAT Q_CAG E_GAA G_GGG M_ATG A_GCT E_GAG V_GTC A_GCC R_CGG F_TTT I_ATT E_GAA M_ATG N_AAC G_GGC S_TCT F_TTT A_GCT D_G…	[0.9998701810836792, 0.9341873526573181, 0.9602688550949097, 0.8996561169624329, 0.9594684839248657, 0.8644217252731323, 0.9479252099990845, 0.7886899709701538, 0.8744367361068726, 0.9729254245758057, 0.9543417692184448, 0.9601424336433411, 0.9642996788024902, 0.8366269469261169, 0.9731140732765198, 0.8470350503921509, 0.8635146617889404, 0.8713287115097046, 0.8919538855552673, 0.852763295173645,…	[0.9998701810836792, 0.9341873526573181, 0.9602688550949097, 0.8996561169624329, 0.9594684839248657, 0.8644217252731323, 0.9479252099990845, 0.7886899709701538, 0.8744367361068726, 0.9729254245758057, 0.9543417692184448, 0.9601424336433411, 0.9642996788024902, 0.8366269469261169, 0.9731140732765198, 0.8470350503921509, 0.8635146617889404, 0.8713287115097046, 0.8919538855552673, 0.852763295173645,…	0.9730756879	0.0001246872998
28	GTA	V	GTG	V	0.011	1.182	Escherichia coli general	ATGAAGCAGCGTATTACAGTGACAGTTGACAGCGACAGCTATCAGTTGCTCAAGGCGTATGATGTCAATATCTCCGGTCTGGTAAGCACAACCATGCAGAATGAAGCCCGTCGTCTGCGTGCCGAACGCTGGAAAGCGGAAAATCAGGAAGGGATGGCTGAGGTCGCCCGGTTTATTGAAATGAACGGCTCTTTTGCTGACGAGAACAGGGACTGGTGA	MKQRITVTVDSDSYQLLKAYDVNISGLVSTTMQNEARRLRAERWKAENQEGMAEVARFIEMNGSFADENRDW_	M_ATG K_AAG Q_CAG R_CGT I_ATT T_ACA V_GTG T_ACA V_GTT D_GAC S_AGC D_GAC S_AGC Y_TAT Q_CAG L_TTG L_CTC K_AAG A_GCG Y_TAT D_GAT V_GTC N_AAT I_ATC S_TCC G_GGT L_CTG V_GTA S_AGC T_ACA T_ACC M_ATG Q_CAG N_AAT E_GAA A_GCC R_CGT R_CGT L_CTG R_CGT A_GCC E_GAA R_CGC W_TGG K_AAA A_GCG E_GAA N_AAT Q_CAG E_GAA G_GGG M_ATG A_GCT E_GAG V_GTC A_GCC R_CGG F_TTT I_ATT E_GAA M_ATG N_AAC G_GGC S_TCT F_TTT A_GCT D_G…	M_ATG K_AAG Q_CAG R_CGT I_ATT T_ACA V_GTG T_ACA V_GTT D_GAC S_AGC D_GAC S_AGC Y_TAT Q_CAG L_TTG L_CTC K_AAG A_GCG Y_TAT D_GAT V_GTC N_AAT I_ATC S_TCC G_GGT L_CTG V_GTG S_AGC T_ACA T_ACC M_ATG Q_CAG N_AAT E_GAA A_GCC R_CGT R_CGT L_CTG R_CGT A_GCC E_GAA R_CGC W_TGG K_AAA A_GCG E_GAA N_AAT Q_CAG E_GAA G_GGG M_ATG A_GCT E_GAG V_GTC A_GCC R_CGG F_TTT I_ATT E_GAA M_ATG N_AAC G_GGC S_TCT F_TTT A_GCT D_G…	[0.9998701810836792, 0.9341873526573181, 0.9602688550949097, 0.8996561169624329, 0.9594684839248657, 0.8644217252731323, 0.9479252099990845, 0.7886899709701538, 0.8744367361068726, 0.9729254245758057, 0.9543417692184448, 0.9601424336433411, 0.9642996788024902, 0.8366269469261169, 0.9731140732765198, 0.8470350503921509, 0.8635146617889404, 0.8713287115097046, 0.8919538855552673, 0.852763295173645,…	[0.9998701810836792, 0.9341873526573181, 0.9602688550949097, 0.8996561169624329, 0.9594684839248657, 0.8644217252731323, 0.9479252099990845, 0.7886899709701538, 0.8744367361068726, 0.9729254245758057, 0.9543417692184448, 0.9601424336433411, 0.9642996788024902, 0.8366269469261169, 0.9731140732765198, 0.8470350503921509, 0.8635146617889404, 0.8713287115097046, 0.8919538855552673, 0.852763295173645,…	0.644956708	0.009053720161
28	GTA	V	GTT	V	0.061	1.636	Escherichia coli general	ATGAAGCAGCGTATTACAGTGACAGTTGACAGCGACAGCTATCAGTTGCTCAAGGCGTATGATGTCAATATCTCCGGTCTGGTAAGCACAACCATGCAGAATGAAGCCCGTCGTCTGCGTGCCGAACGCTGGAAAGCGGAAAATCAGGAAGGGATGGCTGAGGTCGCCCGGTTTATTGAAATGAACGGCTCTTTTGCTGACGAGAACAGGGACTGGTGA	MKQRITVTVDSDSYQLLKAYDVNISGLVSTTMQNEARRLRAERWKAENQEGMAEVARFIEMNGSFADENRDW_	M_ATG K_AAG Q_CAG R_CGT I_ATT T_ACA V_GTG T_ACA V_GTT D_GAC S_AGC D_GAC S_AGC Y_TAT Q_CAG L_TTG L_CTC K_AAG A_GCG Y_TAT D_GAT V_GTC N_AAT I_ATC S_TCC G_GGT L_CTG V_GTA S_AGC T_ACA T_ACC M_ATG Q_CAG N_AAT E_GAA A_GCC R_CGT R_CGT L_CTG R_CGT A_GCC E_GAA R_CGC W_TGG K_AAA A_GCG E_GAA N_AAT Q_CAG E_GAA G_GGG M_ATG A_GCT E_GAG V_GTC A_GCC R_CGG F_TTT I_ATT E_GAA M_ATG N_AAC G_GGC S_TCT F_TTT A_GCT D_G…	M_ATG K_AAG Q_CAG R_CGT I_ATT T_ACA V_GTG T_ACA V_GTT D_GAC S_AGC D_GAC S_AGC Y_TAT Q_CAG L_TTG L_CTC K_AAG A_GCG Y_TAT D_GAT V_GTC N_AAT I_ATC S_TCC G_GGT L_CTG V_GTT S_AGC T_ACA T_ACC M_ATG Q_CAG N_AAT E_GAA A_GCC R_CGT R_CGT L_CTG R_CGT A_GCC E_GAA R_CGC W_TGG K_AAA A_GCG E_GAA N_AAT Q_CAG E_GAA G_GGG M_ATG A_GCT E_GAG V_GTC A_GCC R_CGG F_TTT I_ATT E_GAA M_ATG N_AAC G_GGC S_TCT F_TTT A_GCT D_G…	[0.9998701810836792, 0.9341873526573181, 0.9602688550949097, 0.8996561169624329, 0.9594684839248657, 0.8644217252731323, 0.9479252099990845, 0.7886899709701538, 0.8744367361068726, 0.9729254245758057, 0.9543417692184448, 0.9601424336433411, 0.9642996788024902, 0.8366269469261169, 0.9731140732765198, 0.8470350503921509, 0.8635146617889404, 0.8713287115097046, 0.8919538855552673, 0.852763295173645,…	[0.9998701810836792, 0.9341873526573181, 0.9602688550949097, 0.8996561169624329, 0.9594684839248657, 0.8644217252731323, 0.9479252099990845, 0.7886899709701538, 0.8744367361068726, 0.9729254245758057, 0.9543417692184448, 0.9601424336433411, 0.9642996788024902, 0.8366269469261169, 0.9731140732765198, 0.8470350503921509, 0.8635146617889404, 0.8713287115097046, 0.8919538855552673, 0.852763295173645,…	0.644956708	0.001697783126
29	AGC	S	AGT	S	0.044	4.786	Escherichia coli general	ATGAAGCAGCGTATTACAGTGACAGTTGACAGCGACAGCTATCAGTTGCTCAAGGCGTATGATGTCAATATCTCCGGTCTGGTAAGCACAACCATGCAGAATGAAGCCCGTCGTCTGCGTGCCGAACGCTGGAAAGCGGAAAATCAGGAAGGGATGGCTGAGGTCGCCCGGTTTATTGAAATGAACGGCTCTTTTGCTGACGAGAACAGGGACTGGTGA	MKQRITVTVDSDSYQLLKAYDVNISGLVSTTMQNEARRLRAERWKAENQEGMAEVARFIEMNGSFADENRDW_	M_ATG K_AAG Q_CAG R_CGT I_ATT T_ACA V_GTG T_ACA V_GTT D_GAC S_AGC D_GAC S_AGC Y_TAT Q_CAG L_TTG L_CTC K_AAG A_GCG Y_TAT D_GAT V_GTC N_AAT I_ATC S_TCC G_GGT L_CTG V_GTA S_AGC T_ACA T_ACC M_ATG Q_CAG N_AAT E_GAA A_GCC R_CGT R_CGT L_CTG R_CGT A_GCC E_GAA R_CGC W_TGG K_AAA A_GCG E_GAA N_AAT Q_CAG E_GAA G_GGG M_ATG A_GCT E_GAG V_GTC A_GCC R_CGG F_TTT I_ATT E_GAA M_ATG N_AAC G_GGC S_TCT F_TTT A_GCT D_G…	M_ATG K_AAG Q_CAG R_CGT I_ATT T_ACA V_GTG T_ACA V_GTT D_GAC S_AGC D_GAC S_AGC Y_TAT Q_CAG L_TTG L_CTC K_AAG A_GCG Y_TAT D_GAT V_GTC N_AAT I_ATC S_TCC G_GGT L_CTG V_GTA S_AGT T_ACA T_ACC M_ATG Q_CAG N_AAT E_GAA A_GCC R_CGT R_CGT L_CTG R_CGT A_GCC E_GAA R_CGC W_TGG K_AAA A_GCG E_GAA N_AAT Q_CAG E_GAA G_GGG M_ATG A_GCT E_GAG V_GTC A_GCC R_CGG F_TTT I_ATT E_GAA M_ATG N_AAC G_GGC S_TCT F_TTT A_GCT D_G…	[0.9998701810836792, 0.9341873526573181, 0.9602688550949097, 0.8996561169624329, 0.9594684839248657, 0.8644217252731323, 0.9479252099990845, 0.7886899709701538, 0.8744367361068726, 0.9729254245758057, 0.9543417692184448, 0.9601424336433411, 0.9642996788024902, 0.8366269469261169, 0.9731140732765198, 0.8470350503921509, 0.8635146617889404, 0.8713287115097046, 0.8919538855552673, 0.852763295173645,…	[0.9998701810836792, 0.9341873526573181, 0.9602688550949097, 0.8996561169624329, 0.9594684839248657, 0.8644217252731323, 0.9479252099990845, 0.7886899709701538, 0.8744367361068726, 0.9729254245758057, 0.9543417692184448, 0.9601424336433411, 0.9642996788024902, 0.8366269469261169, 0.9731140732765198, 0.8470350503921509, 0.8635146617889404, 0.8713287115097046, 0.8919538855552673, 0.852763295173645,…	0.9134132266	0.0002989544591
29	AGC	S	TCG	S	0.006	1.143	Escherichia coli general	ATGAAGCAGCGTATTACAGTGACAGTTGACAGCGACAGCTATCAGTTGCTCAAGGCGTATGATGTCAATATCTCCGGTCTGGTAAGCACAACCATGCAGAATGAAGCCCGTCGTCTGCGTGCCGAACGCTGGAAAGCGGAAAATCAGGAAGGGATGGCTGAGGTCGCCCGGTTTATTGAAATGAACGGCTCTTTTGCTGACGAGAACAGGGACTGGTGA	MKQRITVTVDSDSYQLLKAYDVNISGLVSTTMQNEARRLRAERWKAENQEGMAEVARFIEMNGSFADENRDW_	M_ATG K_AAG Q_CAG R_CGT I_ATT T_ACA V_GTG T_ACA V_GTT D_GAC S_AGC D_GAC S_AGC Y_TAT Q_CAG L_TTG L_CTC K_AAG A_GCG Y_TAT D_GAT V_GTC N_AAT I_ATC S_TCC G_GGT L_CTG V_GTA S_AGC T_ACA T_ACC M_ATG Q_CAG N_AAT E_GAA A_GCC R_CGT R_CGT L_CTG R_CGT A_GCC E_GAA R_CGC W_TGG K_AAA A_GCG E_GAA N_AAT Q_CAG E_GAA G_GGG M_ATG A_GCT E_GAG V_GTC A_GCC R_CGG F_TTT I_ATT E_GAA M_ATG N_AAC G_GGC S_TCT F_TTT A_GCT D_G…	M_ATG K_AAG Q_CAG R_CGT I_ATT T_ACA V_GTG T_ACA V_GTT D_GAC S_AGC D_GAC S_AGC Y_TAT Q_CAG L_TTG L_CTC K_AAG A_GCG Y_TAT D_GAT V_GTC N_AAT I_ATC S_TCC G_GGT L_CTG V_GTA S_TCG T_ACA T_ACC M_ATG Q_CAG N_AAT E_GAA A_GCC R_CGT R_CGT L_CTG R_CGT A_GCC E_GAA R_CGC W_TGG K_AAA A_GCG E_GAA N_AAT Q_CAG E_GAA G_GGG M_ATG A_GCT E_GAG V_GTC A_GCC R_CGG F_TTT I_ATT E_GAA M_ATG N_AAC G_GGC S_TCT F_TTT A_GCT D_G…	[0.9998701810836792, 0.9341873526573181, 0.9602688550949097, 0.8996561169624329, 0.9594684839248657, 0.8644217252731323, 0.9479252099990845, 0.7886899709701538, 0.8744367361068726, 0.9729254245758057, 0.9543417692184448, 0.9601424336433411, 0.9642996788024902, 0.8366269469261169, 0.9731140732765198, 0.8470350503921509, 0.8635146617889404, 0.8713287115097046, 0.8919538855552673, 0.852763295173645,…	[0.9998701810836792, 0.9341873526573181, 0.9602688550949097, 0.8996561169624329, 0.9594684839248657, 0.8644217252731323, 0.9479252099990845, 0.7886899709701538, 0.8744367361068726, 0.9729254245758057, 0.9543417692184448, 0.9601424336433411, 0.9642996788024902, 0.8366269469261169, 0.9731140732765198, 0.8470350503921509, 0.8635146617889404, 0.8713287115097046, 0.8919538855552673, 0.852763295173645,…	0.9134132266	0.0005661062896
29	AGC	S	TCT	S	0	1.357	Escherichia coli general	ATGAAGCAGCGTATTACAGTGACAGTTGACAGCGACAGCTATCAGTTGCTCAAGGCGTATGATGTCAATATCTCCGGTCTGGTAAGCACAACCATGCAGAATGAAGCCCGTCGTCTGCGTGCCGAACGCTGGAAAGCGGAAAATCAGGAAGGGATGGCTGAGGTCGCCCGGTTTATTGAAATGAACGGCTCTTTTGCTGACGAGAACAGGGACTGGTGA	MKQRITVTVDSDSYQLLKAYDVNISGLVSTTMQNEARRLRAERWKAENQEGMAEVARFIEMNGSFADENRDW_	M_ATG K_AAG Q_CAG R_CGT I_ATT T_ACA V_GTG T_ACA V_GTT D_GAC S_AGC D_GAC S_AGC Y_TAT Q_CAG L_TTG L_CTC K_AAG A_GCG Y_TAT D_GAT V_GTC N_AAT I_ATC S_TCC G_GGT L_CTG V_GTA S_AGC T_ACA T_ACC M_ATG Q_CAG N_AAT E_GAA A_GCC R_CGT R_CGT L_CTG R_CGT A_GCC E_GAA R_CGC W_TGG K_AAA A_GCG E_GAA N_AAT Q_CAG E_GAA G_GGG M_ATG A_GCT E_GAG V_GTC A_GCC R_CGG F_TTT I_ATT E_GAA M_ATG N_AAC G_GGC S_TCT F_TTT A_GCT D_G…	M_ATG K_AAG Q_CAG R_CGT I_ATT T_ACA V_GTG T_ACA V_GTT D_GAC S_AGC D_GAC S_AGC Y_TAT Q_CAG L_TTG L_CTC K_AAG A_GCG Y_TAT D_GAT V_GTC N_AAT I_ATC S_TCC G_GGT L_CTG V_GTA S_TCT T_ACA T_ACC M_ATG Q_CAG N_AAT E_GAA A_GCC R_CGT R_CGT L_CTG R_CGT A_GCC E_GAA R_CGC W_TGG K_AAA A_GCG E_GAA N_AAT Q_CAG E_GAA G_GGG M_ATG A_GCT E_GAG V_GTC A_GCC R_CGG F_TTT I_ATT E_GAA M_ATG N_AAC G_GGC S_TCT F_TTT A_GCT D_G…	[0.9998701810836792, 0.9341873526573181, 0.9602688550949097, 0.8996561169624329, 0.9594684839248657, 0.8644217252731323, 0.9479252099990845, 0.7886899709701538, 0.8744367361068726, 0.9729254245758057, 0.9543417692184448, 0.9601424336433411, 0.9642996788024902, 0.8366269469261169, 0.9731140732765198, 0.8470350503921509, 0.8635146617889404, 0.8713287115097046, 0.8919538855552673, 0.852763295173645,…	[0.9998701810836792, 0.9341873526573181, 0.9602688550949097, 0.8996561169624329, 0.9594684839248657, 0.8644217252731323, 0.9479252099990845, 0.7886899709701538, 0.8744367361068726, 0.9729254245758057, 0.9543417692184448, 0.9601424336433411, 0.9642996788024902, 0.8366269469261169, 0.9731140732765198, 0.8470350503921509, 0.8635146617889404, 0.8713287115097046, 0.8919538855552673, 0.852763295173645,…	0.9134132266	0.0003852601803
30	ACA	T	ACG	T	0.009	0.889	Escherichia coli general	ATGAAGCAGCGTATTACAGTGACAGTTGACAGCGACAGCTATCAGTTGCTCAAGGCGTATGATGTCAATATCTCCGGTCTGGTAAGCACAACCATGCAGAATGAAGCCCGTCGTCTGCGTGCCGAACGCTGGAAAGCGGAAAATCAGGAAGGGATGGCTGAGGTCGCCCGGTTTATTGAAATGAACGGCTCTTTTGCTGACGAGAACAGGGACTGGTGA	MKQRITVTVDSDSYQLLKAYDVNISGLVSTTMQNEARRLRAERWKAENQEGMAEVARFIEMNGSFADENRDW_	M_ATG K_AAG Q_CAG R_CGT I_ATT T_ACA V_GTG T_ACA V_GTT D_GAC S_AGC D_GAC S_AGC Y_TAT Q_CAG L_TTG L_CTC K_AAG A_GCG Y_TAT D_GAT V_GTC N_AAT I_ATC S_TCC G_GGT L_CTG V_GTA S_AGC T_ACA T_ACC M_ATG Q_CAG N_AAT E_GAA A_GCC R_CGT R_CGT L_CTG R_CGT A_GCC E_GAA R_CGC W_TGG K_AAA A_GCG E_GAA N_AAT Q_CAG E_GAA G_GGG M_ATG A_GCT E_GAG V_GTC A_GCC R_CGG F_TTT I_ATT E_GAA M_ATG N_AAC G_GGC S_TCT F_TTT A_GCT D_G…	M_ATG K_AAG Q_CAG R_CGT I_ATT T_ACA V_GTG T_ACA V_GTT D_GAC S_AGC D_GAC S_AGC Y_TAT Q_CAG L_TTG L_CTC K_AAG A_GCG Y_TAT D_GAT V_GTC N_AAT I_ATC S_TCC G_GGT L_CTG V_GTA S_AGC T_ACG T_ACC M_ATG Q_CAG N_AAT E_GAA A_GCC R_CGT R_CGT L_CTG R_CGT A_GCC E_GAA R_CGC W_TGG K_AAA A_GCG E_GAA N_AAT Q_CAG E_GAA G_GGG M_ATG A_GCT E_GAG V_GTC A_GCC R_CGG F_TTT I_ATT E_GAA M_ATG N_AAC G_GGC S_TCT F_TTT A_GCT D_G…	[0.9998701810836792, 0.9341873526573181, 0.9602688550949097, 0.8996561169624329, 0.9594684839248657, 0.8644217252731323, 0.9479252099990845, 0.7886899709701538, 0.8744367361068726, 0.9729254245758057, 0.9543417692184448, 0.9601424336433411, 0.9642996788024902, 0.8366269469261169, 0.9731140732765198, 0.8470350503921509, 0.8635146617889404, 0.8713287115097046, 0.8919538855552673, 0.852763295173645,…	[0.9998701810836792, 0.9341873526573181, 0.9602688550949097, 0.8996561169624329, 0.9594684839248657, 0.8644217252731323, 0.9479252099990845, 0.7886899709701538, 0.8744367361068726, 0.9729254245758057, 0.9543417692184448, 0.9601424336433411, 0.9642996788024902, 0.8366269469261169, 0.9731140732765198, 0.8470350503921509, 0.8635146617889404, 0.8713287115097046, 0.8919538855552673, 0.852763295173645,…	0.7150995135	0.002771225525
30	ACA	T	ACT	T	0.054	1.222	Escherichia coli general	ATGAAGCAGCGTATTACAGTGACAGTTGACAGCGACAGCTATCAGTTGCTCAAGGCGTATGATGTCAATATCTCCGGTCTGGTAAGCACAACCATGCAGAATGAAGCCCGTCGTCTGCGTGCCGAACGCTGGAAAGCGGAAAATCAGGAAGGGATGGCTGAGGTCGCCCGGTTTATTGAAATGAACGGCTCTTTTGCTGACGAGAACAGGGACTGGTGA	MKQRITVTVDSDSYQLLKAYDVNISGLVSTTMQNEARRLRAERWKAENQEGMAEVARFIEMNGSFADENRDW_	M_ATG K_AAG Q_CAG R_CGT I_ATT T_ACA V_GTG T_ACA V_GTT D_GAC S_AGC D_GAC S_AGC Y_TAT Q_CAG L_TTG L_CTC K_AAG A_GCG Y_TAT D_GAT V_GTC N_AAT I_ATC S_TCC G_GGT L_CTG V_GTA S_AGC T_ACA T_ACC M_ATG Q_CAG N_AAT E_GAA A_GCC R_CGT R_CGT L_CTG R_CGT A_GCC E_GAA R_CGC W_TGG K_AAA A_GCG E_GAA N_AAT Q_CAG E_GAA G_GGG M_ATG A_GCT E_GAG V_GTC A_GCC R_CGG F_TTT I_ATT E_GAA M_ATG N_AAC G_GGC S_TCT F_TTT A_GCT D_G…	M_ATG K_AAG Q_CAG R_CGT I_ATT T_ACA V_GTG T_ACA V_GTT D_GAC S_AGC D_GAC S_AGC Y_TAT Q_CAG L_TTG L_CTC K_AAG A_GCG Y_TAT D_GAT V_GTC N_AAT I_ATC S_TCC G_GGT L_CTG V_GTA S_AGC T_ACT T_ACC M_ATG Q_CAG N_AAT E_GAA A_GCC R_CGT R_CGT L_CTG R_CGT A_GCC E_GAA R_CGC W_TGG K_AAA A_GCG E_GAA N_AAT Q_CAG E_GAA G_GGG M_ATG A_GCT E_GAG V_GTC A_GCC R_CGG F_TTT I_ATT E_GAA M_ATG N_AAC G_GGC S_TCT F_TTT A_GCT D_G…	[0.9998701810836792, 0.9341873526573181, 0.9602688550949097, 0.8996561169624329, 0.9594684839248657, 0.8644217252731323, 0.9479252099990845, 0.7886899709701538, 0.8744367361068726, 0.9729254245758057, 0.9543417692184448, 0.9601424336433411, 0.9642996788024902, 0.8366269469261169, 0.9731140732765198, 0.8470350503921509, 0.8635146617889404, 0.8713287115097046, 0.8919538855552673, 0.852763295173645,…	[0.9998701810836792, 0.9341873526573181, 0.9602688550949097, 0.8996561169624329, 0.9594684839248657, 0.8644217252731323, 0.9479252099990845, 0.7886899709701538, 0.8744367361068726, 0.9729254245758057, 0.9543417692184448, 0.9601424336433411, 0.9642996788024902, 0.8366269469261169, 0.9731140732765198, 0.8470350503921509, 0.8635146617889404, 0.8713287115097046, 0.8919538855552673, 0.852763295173645,…	0.7150995135	0.0009001362487
31	ACC	T	ACG	T	0.007	0.667	Escherichia coli general	ATGAAGCAGCGTATTACAGTGACAGTTGACAGCGACAGCTATCAGTTGCTCAAGGCGTATGATGTCAATATCTCCGGTCTGGTAAGCACAACCATGCAGAATGAAGCCCGTCGTCTGCGTGCCGAACGCTGGAAAGCGGAAAATCAGGAAGGGATGGCTGAGGTCGCCCGGTTTATTGAAATGAACGGCTCTTTTGCTGACGAGAACAGGGACTGGTGA	MKQRITVTVDSDSYQLLKAYDVNISGLVSTTMQNEARRLRAERWKAENQEGMAEVARFIEMNGSFADENRDW_	M_ATG K_AAG Q_CAG R_CGT I_ATT T_ACA V_GTG T_ACA V_GTT D_GAC S_AGC D_GAC S_AGC Y_TAT Q_CAG L_TTG L_CTC K_AAG A_GCG Y_TAT D_GAT V_GTC N_AAT I_ATC S_TCC G_GGT L_CTG V_GTA S_AGC T_ACA T_ACC M_ATG Q_CAG N_AAT E_GAA A_GCC R_CGT R_CGT L_CTG R_CGT A_GCC E_GAA R_CGC W_TGG K_AAA A_GCG E_GAA N_AAT Q_CAG E_GAA G_GGG M_ATG A_GCT E_GAG V_GTC A_GCC R_CGG F_TTT I_ATT E_GAA M_ATG N_AAC G_GGC S_TCT F_TTT A_GCT D_G…	M_ATG K_AAG Q_CAG R_CGT I_ATT T_ACA V_GTG T_ACA V_GTT D_GAC S_AGC D_GAC S_AGC Y_TAT Q_CAG L_TTG L_CTC K_AAG A_GCG Y_TAT D_GAT V_GTC N_AAT I_ATC S_TCC G_GGT L_CTG V_GTA S_AGC T_ACA T_ACG M_ATG Q_CAG N_AAT E_GAA A_GCC R_CGT R_CGT L_CTG R_CGT A_GCC E_GAA R_CGC W_TGG K_AAA A_GCG E_GAA N_AAT Q_CAG E_GAA G_GGG M_ATG A_GCT E_GAG V_GTC A_GCC R_CGG F_TTT I_ATT E_GAA M_ATG N_AAC G_GGC S_TCT F_TTT A_GCT D_G…	[0.9998701810836792, 0.9341873526573181, 0.9602688550949097, 0.8996561169624329, 0.9594684839248657, 0.8644217252731323, 0.9479252099990845, 0.7886899709701538, 0.8744367361068726, 0.9729254245758057, 0.9543417692184448, 0.9601424336433411, 0.9642996788024902, 0.8366269469261169, 0.9731140732765198, 0.8470350503921509, 0.8635146617889404, 0.8713287115097046, 0.8919538855552673, 0.852763295173645,…	[0.9998701810836792, 0.9341873526573181, 0.9602688550949097, 0.8996561169624329, 0.9594684839248657, 0.8644217252731323, 0.9479252099990845, 0.7886899709701538, 0.8744367361068726, 0.9729254245758057, 0.9543417692184448, 0.9601424336433411, 0.9642996788024902, 0.8366269469261169, 0.9731140732765198, 0.8470350503921509, 0.8635146617889404, 0.8713287115097046, 0.8919538855552673, 0.852763295173645,…	0.8668076396	0.00101020385
31	ACC	T	ACT	T	0.04	0.917	Escherichia coli general	ATGAAGCAGCGTATTACAGTGACAGTTGACAGCGACAGCTATCAGTTGCTCAAGGCGTATGATGTCAATATCTCCGGTCTGGTAAGCACAACCATGCAGAATGAAGCCCGTCGTCTGCGTGCCGAACGCTGGAAAGCGGAAAATCAGGAAGGGATGGCTGAGGTCGCCCGGTTTATTGAAATGAACGGCTCTTTTGCTGACGAGAACAGGGACTGGTGA	MKQRITVTVDSDSYQLLKAYDVNISGLVSTTMQNEARRLRAERWKAENQEGMAEVARFIEMNGSFADENRDW_	M_ATG K_AAG Q_CAG R_CGT I_ATT T_ACA V_GTG T_ACA V_GTT D_GAC S_AGC D_GAC S_AGC Y_TAT Q_CAG L_TTG L_CTC K_AAG A_GCG Y_TAT D_GAT V_GTC N_AAT I_ATC S_TCC G_GGT L_CTG V_GTA S_AGC T_ACA T_ACC M_ATG Q_CAG N_AAT E_GAA A_GCC R_CGT R_CGT L_CTG R_CGT A_GCC E_GAA R_CGC W_TGG K_AAA A_GCG E_GAA N_AAT Q_CAG E_GAA G_GGG M_ATG A_GCT E_GAG V_GTC A_GCC R_CGG F_TTT I_ATT E_GAA M_ATG N_AAC G_GGC S_TCT F_TTT A_GCT D_G…	M_ATG K_AAG Q_CAG R_CGT I_ATT T_ACA V_GTG T_ACA V_GTT D_GAC S_AGC D_GAC S_AGC Y_TAT Q_CAG L_TTG L_CTC K_AAG A_GCG Y_TAT D_GAT V_GTC N_AAT I_ATC S_TCC G_GGT L_CTG V_GTA S_AGC T_ACA T_ACT M_ATG Q_CAG N_AAT E_GAA A_GCC R_CGT R_CGT L_CTG R_CGT A_GCC E_GAA R_CGC W_TGG K_AAA A_GCG E_GAA N_AAT Q_CAG E_GAA G_GGG M_ATG A_GCT E_GAG V_GTC A_GCC R_CGG F_TTT I_ATT E_GAA M_ATG N_AAC G_GGC S_TCT F_TTT A_GCT D_G…	[0.9998701810836792, 0.9341873526573181, 0.9602688550949097, 0.8996561169624329, 0.9594684839248657, 0.8644217252731323, 0.9479252099990845, 0.7886899709701538, 0.8744367361068726, 0.9729254245758057, 0.9543417692184448, 0.9601424336433411, 0.9642996788024902, 0.8366269469261169, 0.9731140732765198, 0.8470350503921509, 0.8635146617889404, 0.8713287115097046, 0.8919538855552673, 0.852763295173645,…	[0.9998701810836792, 0.9341873526573181, 0.9602688550949097, 0.8996561169624329, 0.9594684839248657, 0.8644217252731323, 0.9479252099990845, 0.7886899709701538, 0.8744367361068726, 0.9729254245758057, 0.9543417692184448, 0.9601424336433411, 0.9642996788024902, 0.8366269469261169, 0.9731140732765198, 0.8470350503921509, 0.8635146617889404, 0.8713287115097046, 0.8919538855552673, 0.852763295173645,…	0.8668076396	0.0003361800045
36	GCC	A	GCG	A	0.009	0.7	Escherichia coli general	ATGAAGCAGCGTATTACAGTGACAGTTGACAGCGACAGCTATCAGTTGCTCAAGGCGTATGATGTCAATATCTCCGGTCTGGTAAGCACAACCATGCAGAATGAAGCCCGTCGTCTGCGTGCCGAACGCTGGAAAGCGGAAAATCAGGAAGGGATGGCTGAGGTCGCCCGGTTTATTGAAATGAACGGCTCTTTTGCTGACGAGAACAGGGACTGGTGA	MKQRITVTVDSDSYQLLKAYDVNISGLVSTTMQNEARRLRAERWKAENQEGMAEVARFIEMNGSFADENRDW_	M_ATG K_AAG Q_CAG R_CGT I_ATT T_ACA V_GTG T_ACA V_GTT D_GAC S_AGC D_GAC S_AGC Y_TAT Q_CAG L_TTG L_CTC K_AAG A_GCG Y_TAT D_GAT V_GTC N_AAT I_ATC S_TCC G_GGT L_CTG V_GTA S_AGC T_ACA T_ACC M_ATG Q_CAG N_AAT E_GAA A_GCC R_CGT R_CGT L_CTG R_CGT A_GCC E_GAA R_CGC W_TGG K_AAA A_GCG E_GAA N_AAT Q_CAG E_GAA G_GGG M_ATG A_GCT E_GAG V_GTC A_GCC R_CGG F_TTT I_ATT E_GAA M_ATG N_AAC G_GGC S_TCT F_TTT A_GCT D_G…	M_ATG K_AAG Q_CAG R_CGT I_ATT T_ACA V_GTG T_ACA V_GTT D_GAC S_AGC D_GAC S_AGC Y_TAT Q_CAG L_TTG L_CTC K_AAG A_GCG Y_TAT D_GAT V_GTC N_AAT I_ATC S_TCC G_GGT L_CTG V_GTA S_AGC T_ACA T_ACC M_ATG Q_CAG N_AAT E_GAA A_GCG R_CGT R_CGT L_CTG R_CGT A_GCC E_GAA R_CGC W_TGG K_AAA A_GCG E_GAA N_AAT Q_CAG E_GAA G_GGG M_ATG A_GCT E_GAG V_GTC A_GCC R_CGG F_TTT I_ATT E_GAA M_ATG N_AAC G_GGC S_TCT F_TTT A_GCT D_G…	[0.9998701810836792, 0.9341873526573181, 0.9602688550949097, 0.8996561169624329, 0.9594684839248657, 0.8644217252731323, 0.9479252099990845, 0.7886899709701538, 0.8744367361068726, 0.9729254245758057, 0.9543417692184448, 0.9601424336433411, 0.9642996788024902, 0.8366269469261169, 0.9731140732765198, 0.8470350503921509, 0.8635146617889404, 0.8713287115097046, 0.8919538855552673, 0.852763295173645,…	[0.9998701810836792, 0.9341873526573181, 0.9602688550949097, 0.8996561169624329, 0.9594684839248657, 0.8644217252731323, 0.9479252099990845, 0.7886899709701538, 0.8744367361068726, 0.9729254245758057, 0.9543417692184448, 0.9601424336433411, 0.9642996788024902, 0.8366269469261169, 0.9731140732765198, 0.8470350503921509, 0.8635146617889404, 0.8713287115097046, 0.8919538855552673, 0.852763295173645,…	0.9332635999	0.002256532433
37	CGT	R	AGG	R	0.004	1.165	Escherichia coli general	ATGAAGCAGCGTATTACAGTGACAGTTGACAGCGACAGCTATCAGTTGCTCAAGGCGTATGATGTCAATATCTCCGGTCTGGTAAGCACAACCATGCAGAATGAAGCCCGTCGTCTGCGTGCCGAACGCTGGAAAGCGGAAAATCAGGAAGGGATGGCTGAGGTCGCCCGGTTTATTGAAATGAACGGCTCTTTTGCTGACGAGAACAGGGACTGGTGA	MKQRITVTVDSDSYQLLKAYDVNISGLVSTTMQNEARRLRAERWKAENQEGMAEVARFIEMNGSFADENRDW_	M_ATG K_AAG Q_CAG R_CGT I_ATT T_ACA V_GTG T_ACA V_GTT D_GAC S_AGC D_GAC S_AGC Y_TAT Q_CAG L_TTG L_CTC K_AAG A_GCG Y_TAT D_GAT V_GTC N_AAT I_ATC S_TCC G_GGT L_CTG V_GTA S_AGC T_ACA T_ACC M_ATG Q_CAG N_AAT E_GAA A_GCC R_CGT R_CGT L_CTG R_CGT A_GCC E_GAA R_CGC W_TGG K_AAA A_GCG E_GAA N_AAT Q_CAG E_GAA G_GGG M_ATG A_GCT E_GAG V_GTC A_GCC R_CGG F_TTT I_ATT E_GAA M_ATG N_AAC G_GGC S_TCT F_TTT A_GCT D_G…	M_ATG K_AAG Q_CAG R_CGT I_ATT T_ACA V_GTG T_ACA V_GTT D_GAC S_AGC D_GAC S_AGC Y_TAT Q_CAG L_TTG L_CTC K_AAG A_GCG Y_TAT D_GAT V_GTC N_AAT I_ATC S_TCC G_GGT L_CTG V_GTA S_AGC T_ACA T_ACC M_ATG Q_CAG N_AAT E_GAA A_GCC R_AGG R_CGT L_CTG R_CGT A_GCC E_GAA R_CGC W_TGG K_AAA A_GCG E_GAA N_AAT Q_CAG E_GAA G_GGG M_ATG A_GCT E_GAG V_GTC A_GCC R_CGG F_TTT I_ATT E_GAA M_ATG N_AAC G_GGC S_TCT F_TTT A_GCT D_G…	[0.9998701810836792, 0.9341873526573181, 0.9602688550949097, 0.8996561169624329, 0.9594684839248657, 0.8644217252731323, 0.9479252099990845, 0.7886899709701538, 0.8744367361068726, 0.9729254245758057, 0.9543417692184448, 0.9601424336433411, 0.9642996788024902, 0.8366269469261169, 0.9731140732765198, 0.8470350503921509, 0.8635146617889404, 0.8713287115097046, 0.8919538855552673, 0.852763295173645,…	[0.9998701810836792, 0.9341873526573181, 0.9602688550949097, 0.8996561169624329, 0.9594684839248657, 0.8644217252731323, 0.9479252099990845, 0.7886899709701538, 0.8744367361068726, 0.9729254245758057, 0.9543417692184448, 0.9601424336433411, 0.9642996788024902, 0.8366269469261169, 0.9731140732765198, 0.8470350503921509, 0.8635146617889404, 0.8713287115097046, 0.8919538855552673, 0.852763295173645,…	0.9412421584	5.67E-05
37	CGT	R	CGG	R	0.002	0.519	Escherichia coli general	ATGAAGCAGCGTATTACAGTGACAGTTGACAGCGACAGCTATCAGTTGCTCAAGGCGTATGATGTCAATATCTCCGGTCTGGTAAGCACAACCATGCAGAATGAAGCCCGTCGTCTGCGTGCCGAACGCTGGAAAGCGGAAAATCAGGAAGGGATGGCTGAGGTCGCCCGGTTTATTGAAATGAACGGCTCTTTTGCTGACGAGAACAGGGACTGGTGA	MKQRITVTVDSDSYQLLKAYDVNISGLVSTTMQNEARRLRAERWKAENQEGMAEVARFIEMNGSFADENRDW_	M_ATG K_AAG Q_CAG R_CGT I_ATT T_ACA V_GTG T_ACA V_GTT D_GAC S_AGC D_GAC S_AGC Y_TAT Q_CAG L_TTG L_CTC K_AAG A_GCG Y_TAT D_GAT V_GTC N_AAT I_ATC S_TCC G_GGT L_CTG V_GTA S_AGC T_ACA T_ACC M_ATG Q_CAG N_AAT E_GAA A_GCC R_CGT R_CGT L_CTG R_CGT A_GCC E_GAA R_CGC W_TGG K_AAA A_GCG E_GAA N_AAT Q_CAG E_GAA G_GGG M_ATG A_GCT E_GAG V_GTC A_GCC R_CGG F_TTT I_ATT E_GAA M_ATG N_AAC G_GGC S_TCT F_TTT A_GCT D_G…	M_ATG K_AAG Q_CAG R_CGT I_ATT T_ACA V_GTG T_ACA V_GTT D_GAC S_AGC D_GAC S_AGC Y_TAT Q_CAG L_TTG L_CTC K_AAG A_GCG Y_TAT D_GAT V_GTC N_AAT I_ATC S_TCC G_GGT L_CTG V_GTA S_AGC T_ACA T_ACC M_ATG Q_CAG N_AAT E_GAA A_GCC R_CGG R_CGT L_CTG R_CGT A_GCC E_GAA R_CGC W_TGG K_AAA A_GCG E_GAA N_AAT Q_CAG E_GAA G_GGG M_ATG A_GCT E_GAG V_GTC A_GCC R_CGG F_TTT I_ATT E_GAA M_ATG N_AAC G_GGC S_TCT F_TTT A_GCT D_G…	[0.9998701810836792, 0.9341873526573181, 0.9602688550949097, 0.8996561169624329, 0.9594684839248657, 0.8644217252731323, 0.9479252099990845, 0.7886899709701538, 0.8744367361068726, 0.9729254245758057, 0.9543417692184448, 0.9601424336433411, 0.9642996788024902, 0.8366269469261169, 0.9731140732765198, 0.8470350503921509, 0.8635146617889404, 0.8713287115097046, 0.8919538855552673, 0.852763295173645,…	[0.9998701810836792, 0.9341873526573181, 0.9602688550949097, 0.8996561169624329, 0.9594684839248657, 0.8644217252731323, 0.9479252099990845, 0.7886899709701538, 0.8744367361068726, 0.9729254245758057, 0.9543417692184448, 0.9601424336433411, 0.9642996788024902, 0.8366269469261169, 0.9731140732765198, 0.8470350503921509, 0.8635146617889404, 0.8713287115097046, 0.8919538855552673, 0.852763295173645,…	0.9412421584	0.0004205177538
38	CGT	R	AGG	R	0.007	1.165	Escherichia coli general	ATGAAGCAGCGTATTACAGTGACAGTTGACAGCGACAGCTATCAGTTGCTCAAGGCGTATGATGTCAATATCTCCGGTCTGGTAAGCACAACCATGCAGAATGAAGCCCGTCGTCTGCGTGCCGAACGCTGGAAAGCGGAAAATCAGGAAGGGATGGCTGAGGTCGCCCGGTTTATTGAAATGAACGGCTCTTTTGCTGACGAGAACAGGGACTGGTGA	MKQRITVTVDSDSYQLLKAYDVNISGLVSTTMQNEARRLRAERWKAENQEGMAEVARFIEMNGSFADENRDW_	M_ATG K_AAG Q_CAG R_CGT I_ATT T_ACA V_GTG T_ACA V_GTT D_GAC S_AGC D_GAC S_AGC Y_TAT Q_CAG L_TTG L_CTC K_AAG A_GCG Y_TAT D_GAT V_GTC N_AAT I_ATC S_TCC G_GGT L_CTG V_GTA S_AGC T_ACA T_ACC M_ATG Q_CAG N_AAT E_GAA A_GCC R_CGT R_CGT L_CTG R_CGT A_GCC E_GAA R_CGC W_TGG K_AAA A_GCG E_GAA N_AAT Q_CAG E_GAA G_GGG M_ATG A_GCT E_GAG V_GTC A_GCC R_CGG F_TTT I_ATT E_GAA M_ATG N_AAC G_GGC S_TCT F_TTT A_GCT D_G…	M_ATG K_AAG Q_CAG R_CGT I_ATT T_ACA V_GTG T_ACA V_GTT D_GAC S_AGC D_GAC S_AGC Y_TAT Q_CAG L_TTG L_CTC K_AAG A_GCG Y_TAT D_GAT V_GTC N_AAT I_ATC S_TCC G_GGT L_CTG V_GTA S_AGC T_ACA T_ACC M_ATG Q_CAG N_AAT E_GAA A_GCC R_CGT R_AGG L_CTG R_CGT A_GCC E_GAA R_CGC W_TGG K_AAA A_GCG E_GAA N_AAT Q_CAG E_GAA G_GGG M_ATG A_GCT E_GAG V_GTC A_GCC R_CGG F_TTT I_ATT E_GAA M_ATG N_AAC G_GGC S_TCT F_TTT A_GCT D_G…	[0.9998701810836792, 0.9341873526573181, 0.9602688550949097, 0.8996561169624329, 0.9594684839248657, 0.8644217252731323, 0.9479252099990845, 0.7886899709701538, 0.8744367361068726, 0.9729254245758057, 0.9543417692184448, 0.9601424336433411, 0.9642996788024902, 0.8366269469261169, 0.9731140732765198, 0.8470350503921509, 0.8635146617889404, 0.8713287115097046, 0.8919538855552673, 0.852763295173645,…	[0.9998701810836792, 0.9341873526573181, 0.9602688550949097, 0.8996561169624329, 0.9594684839248657, 0.8644217252731323, 0.9479252099990845, 0.7886899709701538, 0.8744367361068726, 0.9729254245758057, 0.9543417692184448, 0.9601424336433411, 0.9642996788024902, 0.8366269469261169, 0.9731140732765198, 0.8470350503921509, 0.8635146617889404, 0.8713287115097046, 0.8919538855552673, 0.852763295173645,…	0.9429637194	3.59E-05
38	CGT	R	CGG	R	0.044	0.519	Escherichia coli general	ATGAAGCAGCGTATTACAGTGACAGTTGACAGCGACAGCTATCAGTTGCTCAAGGCGTATGATGTCAATATCTCCGGTCTGGTAAGCACAACCATGCAGAATGAAGCCCGTCGTCTGCGTGCCGAACGCTGGAAAGCGGAAAATCAGGAAGGGATGGCTGAGGTCGCCCGGTTTATTGAAATGAACGGCTCTTTTGCTGACGAGAACAGGGACTGGTGA	MKQRITVTVDSDSYQLLKAYDVNISGLVSTTMQNEARRLRAERWKAENQEGMAEVARFIEMNGSFADENRDW_	M_ATG K_AAG Q_CAG R_CGT I_ATT T_ACA V_GTG T_ACA V_GTT D_GAC S_AGC D_GAC S_AGC Y_TAT Q_CAG L_TTG L_CTC K_AAG A_GCG Y_TAT D_GAT V_GTC N_AAT I_ATC S_TCC G_GGT L_CTG V_GTA S_AGC T_ACA T_ACC M_ATG Q_CAG N_AAT E_GAA A_GCC R_CGT R_CGT L_CTG R_CGT A_GCC E_GAA R_CGC W_TGG K_AAA A_GCG E_GAA N_AAT Q_CAG E_GAA G_GGG M_ATG A_GCT E_GAG V_GTC A_GCC R_CGG F_TTT I_ATT E_GAA M_ATG N_AAC G_GGC S_TCT F_TTT A_GCT D_G…	M_ATG K_AAG Q_CAG R_CGT I_ATT T_ACA V_GTG T_ACA V_GTT D_GAC S_AGC D_GAC S_AGC Y_TAT Q_CAG L_TTG L_CTC K_AAG A_GCG Y_TAT D_GAT V_GTC N_AAT I_ATC S_TCC G_GGT L_CTG V_GTA S_AGC T_ACA T_ACC M_ATG Q_CAG N_AAT E_GAA A_GCC R_CGT R_CGG L_CTG R_CGT A_GCC E_GAA R_CGC W_TGG K_AAA A_GCG E_GAA N_AAT Q_CAG E_GAA G_GGG M_ATG A_GCT E_GAG V_GTC A_GCC R_CGG F_TTT I_ATT E_GAA M_ATG N_AAC G_GGC S_TCT F_TTT A_GCT D_G…	[0.9998701810836792, 0.9341873526573181, 0.9602688550949097, 0.8996561169624329, 0.9594684839248657, 0.8644217252731323, 0.9479252099990845, 0.7886899709701538, 0.8744367361068726, 0.9729254245758057, 0.9543417692184448, 0.9601424336433411, 0.9642996788024902, 0.8366269469261169, 0.9731140732765198, 0.8470350503921509, 0.8635146617889404, 0.8713287115097046, 0.8919538855552673, 0.852763295173645,…	[0.9998701810836792, 0.9341873526573181, 0.9602688550949097, 0.8996561169624329, 0.9594684839248657, 0.8644217252731323, 0.9479252099990845, 0.7886899709701538, 0.8744367361068726, 0.9729254245758057, 0.9543417692184448, 0.9601424336433411, 0.9642996788024902, 0.8366269469261169, 0.9731140732765198, 0.8470350503921509, 0.8635146617889404, 0.8713287115097046, 0.8919538855552673, 0.852763295173645,…	0.9429637194	0.0003852189111
39	CTG	L	CTT	L	0.026	2.3	Escherichia coli general	ATGAAGCAGCGTATTACAGTGACAGTTGACAGCGACAGCTATCAGTTGCTCAAGGCGTATGATGTCAATATCTCCGGTCTGGTAAGCACAACCATGCAGAATGAAGCCCGTCGTCTGCGTGCCGAACGCTGGAAAGCGGAAAATCAGGAAGGGATGGCTGAGGTCGCCCGGTTTATTGAAATGAACGGCTCTTTTGCTGACGAGAACAGGGACTGGTGA	MKQRITVTVDSDSYQLLKAYDVNISGLVSTTMQNEARRLRAERWKAENQEGMAEVARFIEMNGSFADENRDW_	M_ATG K_AAG Q_CAG R_CGT I_ATT T_ACA V_GTG T_ACA V_GTT D_GAC S_AGC D_GAC S_AGC Y_TAT Q_CAG L_TTG L_CTC K_AAG A_GCG Y_TAT D_GAT V_GTC N_AAT I_ATC S_TCC G_GGT L_CTG V_GTA S_AGC T_ACA T_ACC M_ATG Q_CAG N_AAT E_GAA A_GCC R_CGT R_CGT L_CTG R_CGT A_GCC E_GAA R_CGC W_TGG K_AAA A_GCG E_GAA N_AAT Q_CAG E_GAA G_GGG M_ATG A_GCT E_GAG V_GTC A_GCC R_CGG F_TTT I_ATT E_GAA M_ATG N_AAC G_GGC S_TCT F_TTT A_GCT D_G…	M_ATG K_AAG Q_CAG R_CGT I_ATT T_ACA V_GTG T_ACA V_GTT D_GAC S_AGC D_GAC S_AGC Y_TAT Q_CAG L_TTG L_CTC K_AAG A_GCG Y_TAT D_GAT V_GTC N_AAT I_ATC S_TCC G_GGT L_CTG V_GTA S_AGC T_ACA T_ACC M_ATG Q_CAG N_AAT E_GAA A_GCC R_CGT R_CGT L_CTT R_CGT A_GCC E_GAA R_CGC W_TGG K_AAA A_GCG E_GAA N_AAT Q_CAG E_GAA G_GGG M_ATG A_GCT E_GAG V_GTC A_GCC R_CGG F_TTT I_ATT E_GAA M_ATG N_AAC G_GGC S_TCT F_TTT A_GCT D_G…	[0.9998701810836792, 0.9341873526573181, 0.9602688550949097, 0.8996561169624329, 0.9594684839248657, 0.8644217252731323, 0.9479252099990845, 0.7886899709701538, 0.8744367361068726, 0.9729254245758057, 0.9543417692184448, 0.9601424336433411, 0.9642996788024902, 0.8366269469261169, 0.9731140732765198, 0.8470350503921509, 0.8635146617889404, 0.8713287115097046, 0.8919538855552673, 0.852763295173645,…	[0.9998701810836792, 0.9341873526573181, 0.9602688550949097, 0.8996561169624329, 0.9594684839248657, 0.8644217252731323, 0.9479252099990845, 0.7886899709701538, 0.8744367361068726, 0.9729254245758057, 0.9543417692184448, 0.9601424336433411, 0.9642996788024902, 0.8366269469261169, 0.9731140732765198, 0.8470350503921509, 0.8635146617889404, 0.8713287115097046, 0.8919538855552673, 0.852763295173645,…	0.9707958102	0.0001505843684
39	CTG	L	TTG	L	0.043	1.5	Escherichia coli general	ATGAAGCAGCGTATTACAGTGACAGTTGACAGCGACAGCTATCAGTTGCTCAAGGCGTATGATGTCAATATCTCCGGTCTGGTAAGCACAACCATGCAGAATGAAGCCCGTCGTCTGCGTGCCGAACGCTGGAAAGCGGAAAATCAGGAAGGGATGGCTGAGGTCGCCCGGTTTATTGAAATGAACGGCTCTTTTGCTGACGAGAACAGGGACTGGTGA	MKQRITVTVDSDSYQLLKAYDVNISGLVSTTMQNEARRLRAERWKAENQEGMAEVARFIEMNGSFADENRDW_	M_ATG K_AAG Q_CAG R_CGT I_ATT T_ACA V_GTG T_ACA V_GTT D_GAC S_AGC D_GAC S_AGC Y_TAT Q_CAG L_TTG L_CTC K_AAG A_GCG Y_TAT D_GAT V_GTC N_AAT I_ATC S_TCC G_GGT L_CTG V_GTA S_AGC T_ACA T_ACC M_ATG Q_CAG N_AAT E_GAA A_GCC R_CGT R_CGT L_CTG R_CGT A_GCC E_GAA R_CGC W_TGG K_AAA A_GCG E_GAA N_AAT Q_CAG E_GAA G_GGG M_ATG A_GCT E_GAG V_GTC A_GCC R_CGG F_TTT I_ATT E_GAA M_ATG N_AAC G_GGC S_TCT F_TTT A_GCT D_G…	M_ATG K_AAG Q_CAG R_CGT I_ATT T_ACA V_GTG T_ACA V_GTT D_GAC S_AGC D_GAC S_AGC Y_TAT Q_CAG L_TTG L_CTC K_AAG A_GCG Y_TAT D_GAT V_GTC N_AAT I_ATC S_TCC G_GGT L_CTG V_GTA S_AGC T_ACA T_ACC M_ATG Q_CAG N_AAT E_GAA A_GCC R_CGT R_CGT L_TTG R_CGT A_GCC E_GAA R_CGC W_TGG K_AAA A_GCG E_GAA N_AAT Q_CAG E_GAA G_GGG M_ATG A_GCT E_GAG V_GTC A_GCC R_CGG F_TTT I_ATT E_GAA M_ATG N_AAC G_GGC S_TCT F_TTT A_GCT D_G…	[0.9998701810836792, 0.9341873526573181, 0.9602688550949097, 0.8996561169624329, 0.9594684839248657, 0.8644217252731323, 0.9479252099990845, 0.7886899709701538, 0.8744367361068726, 0.9729254245758057, 0.9543417692184448, 0.9601424336433411, 0.9642996788024902, 0.8366269469261169, 0.9731140732765198, 0.8470350503921509, 0.8635146617889404, 0.8713287115097046, 0.8919538855552673, 0.852763295173645,…	[0.9998701810836792, 0.9341873526573181, 0.9602688550949097, 0.8996561169624329, 0.9594684839248657, 0.8644217252731323, 0.9479252099990845, 0.7886899709701538, 0.8744367361068726, 0.9729254245758057, 0.9543417692184448, 0.9601424336433411, 0.9642996788024902, 0.8366269469261169, 0.9731140732765198, 0.8470350503921509, 0.8635146617889404, 0.8713287115097046, 0.8919538855552673, 0.852763295173645,…	0.9707958102	0.0001456408791
40	CGT	R	AGG	R	0.002	1.165	Escherichia coli general	ATGAAGCAGCGTATTACAGTGACAGTTGACAGCGACAGCTATCAGTTGCTCAAGGCGTATGATGTCAATATCTCCGGTCTGGTAAGCACAACCATGCAGAATGAAGCCCGTCGTCTGCGTGCCGAACGCTGGAAAGCGGAAAATCAGGAAGGGATGGCTGAGGTCGCCCGGTTTATTGAAATGAACGGCTCTTTTGCTGACGAGAACAGGGACTGGTGA	MKQRITVTVDSDSYQLLKAYDVNISGLVSTTMQNEARRLRAERWKAENQEGMAEVARFIEMNGSFADENRDW_	M_ATG K_AAG Q_CAG R_CGT I_ATT T_ACA V_GTG T_ACA V_GTT D_GAC S_AGC D_GAC S_AGC Y_TAT Q_CAG L_TTG L_CTC K_AAG A_GCG Y_TAT D_GAT V_GTC N_AAT I_ATC S_TCC G_GGT L_CTG V_GTA S_AGC T_ACA T_ACC M_ATG Q_CAG N_AAT E_GAA A_GCC R_CGT R_CGT L_CTG R_CGT A_GCC E_GAA R_CGC W_TGG K_AAA A_GCG E_GAA N_AAT Q_CAG E_GAA G_GGG M_ATG A_GCT E_GAG V_GTC A_GCC R_CGG F_TTT I_ATT E_GAA M_ATG N_AAC G_GGC S_TCT F_TTT A_GCT D_G…	M_ATG K_AAG Q_CAG R_CGT I_ATT T_ACA V_GTG T_ACA V_GTT D_GAC S_AGC D_GAC S_AGC Y_TAT Q_CAG L_TTG L_CTC K_AAG A_GCG Y_TAT D_GAT V_GTC N_AAT I_ATC S_TCC G_GGT L_CTG V_GTA S_AGC T_ACA T_ACC M_ATG Q_CAG N_AAT E_GAA A_GCC R_CGT R_CGT L_CTG R_AGG A_GCC E_GAA R_CGC W_TGG K_AAA A_GCG E_GAA N_AAT Q_CAG E_GAA G_GGG M_ATG A_GCT E_GAG V_GTC A_GCC R_CGG F_TTT I_ATT E_GAA M_ATG N_AAC G_GGC S_TCT F_TTT A_GCT D_G…	[0.9998701810836792, 0.9341873526573181, 0.9602688550949097, 0.8996561169624329, 0.9594684839248657, 0.8644217252731323, 0.9479252099990845, 0.7886899709701538, 0.8744367361068726, 0.9729254245758057, 0.9543417692184448, 0.9601424336433411, 0.9642996788024902, 0.8366269469261169, 0.9731140732765198, 0.8470350503921509, 0.8635146617889404, 0.8713287115097046, 0.8919538855552673, 0.852763295173645,…	[0.9998701810836792, 0.9341873526573181, 0.9602688550949097, 0.8996561169624329, 0.9594684839248657, 0.8644217252731323, 0.9479252099990845, 0.7886899709701538, 0.8744367361068726, 0.9729254245758057, 0.9543417692184448, 0.9601424336433411, 0.9642996788024902, 0.8366269469261169, 0.9731140732765198, 0.8470350503921509, 0.8635146617889404, 0.8713287115097046, 0.8919538855552673, 0.852763295173645,…	0.9000777006	0.0001025741076
40	CGT	R	CGG	R	0	0.519	Escherichia coli general	ATGAAGCAGCGTATTACAGTGACAGTTGACAGCGACAGCTATCAGTTGCTCAAGGCGTATGATGTCAATATCTCCGGTCTGGTAAGCACAACCATGCAGAATGAAGCCCGTCGTCTGCGTGCCGAACGCTGGAAAGCGGAAAATCAGGAAGGGATGGCTGAGGTCGCCCGGTTTATTGAAATGAACGGCTCTTTTGCTGACGAGAACAGGGACTGGTGA	MKQRITVTVDSDSYQLLKAYDVNISGLVSTTMQNEARRLRAERWKAENQEGMAEVARFIEMNGSFADENRDW_	M_ATG K_AAG Q_CAG R_CGT I_ATT T_ACA V_GTG T_ACA V_GTT D_GAC S_AGC D_GAC S_AGC Y_TAT Q_CAG L_TTG L_CTC K_AAG A_GCG Y_TAT D_GAT V_GTC N_AAT I_ATC S_TCC G_GGT L_CTG V_GTA S_AGC T_ACA T_ACC M_ATG Q_CAG N_AAT E_GAA A_GCC R_CGT R_CGT L_CTG R_CGT A_GCC E_GAA R_CGC W_TGG K_AAA A_GCG E_GAA N_AAT Q_CAG E_GAA G_GGG M_ATG A_GCT E_GAG V_GTC A_GCC R_CGG F_TTT I_ATT E_GAA M_ATG N_AAC G_GGC S_TCT F_TTT A_GCT D_G…	M_ATG K_AAG Q_CAG R_CGT I_ATT T_ACA V_GTG T_ACA V_GTT D_GAC S_AGC D_GAC S_AGC Y_TAT Q_CAG L_TTG L_CTC K_AAG A_GCG Y_TAT D_GAT V_GTC N_AAT I_ATC S_TCC G_GGT L_CTG V_GTA S_AGC T_ACA T_ACC M_ATG Q_CAG N_AAT E_GAA A_GCC R_CGT R_CGT L_CTG R_CGG A_GCC E_GAA R_CGC W_TGG K_AAA A_GCG E_GAA N_AAT Q_CAG E_GAA G_GGG M_ATG A_GCT E_GAG V_GTC A_GCC R_CGG F_TTT I_ATT E_GAA M_ATG N_AAC G_GGC S_TCT F_TTT A_GCT D_G…	[0.9998701810836792, 0.9341873526573181, 0.9602688550949097, 0.8996561169624329, 0.9594684839248657, 0.8644217252731323, 0.9479252099990845, 0.7886899709701538, 0.8744367361068726, 0.9729254245758057, 0.9543417692184448, 0.9601424336433411, 0.9642996788024902, 0.8366269469261169, 0.9731140732765198, 0.8470350503921509, 0.8635146617889404, 0.8713287115097046, 0.8919538855552673, 0.852763295173645,…	[0.9998701810836792, 0.9341873526573181, 0.9602688550949097, 0.8996561169624329, 0.9594684839248657, 0.8644217252731323, 0.9479252099990845, 0.7886899709701538, 0.8744367361068726, 0.9729254245758057, 0.9543417692184448, 0.9601424336433411, 0.9642996788024902, 0.8366269469261169, 0.9731140732765198, 0.8470350503921509, 0.8635146617889404, 0.8713287115097046, 0.8919538855552673, 0.852763295173645,…	0.9000777006	0.0004245776217
45	AAA	K	AAG	K	0.044	0.923	Escherichia coli general	ATGAAGCAGCGTATTACAGTGACAGTTGACAGCGACAGCTATCAGTTGCTCAAGGCGTATGATGTCAATATCTCCGGTCTGGTAAGCACAACCATGCAGAATGAAGCCCGTCGTCTGCGTGCCGAACGCTGGAAAGCGGAAAATCAGGAAGGGATGGCTGAGGTCGCCCGGTTTATTGAAATGAACGGCTCTTTTGCTGACGAGAACAGGGACTGGTGA	MKQRITVTVDSDSYQLLKAYDVNISGLVSTTMQNEARRLRAERWKAENQEGMAEVARFIEMNGSFADENRDW_	M_ATG K_AAG Q_CAG R_CGT I_ATT T_ACA V_GTG T_ACA V_GTT D_GAC S_AGC D_GAC S_AGC Y_TAT Q_CAG L_TTG L_CTC K_AAG A_GCG Y_TAT D_GAT V_GTC N_AAT I_ATC S_TCC G_GGT L_CTG V_GTA S_AGC T_ACA T_ACC M_ATG Q_CAG N_AAT E_GAA A_GCC R_CGT R_CGT L_CTG R_CGT A_GCC E_GAA R_CGC W_TGG K_AAA A_GCG E_GAA N_AAT Q_CAG E_GAA G_GGG M_ATG A_GCT E_GAG V_GTC A_GCC R_CGG F_TTT I_ATT E_GAA M_ATG N_AAC G_GGC S_TCT F_TTT A_GCT D_G…	M_ATG K_AAG Q_CAG R_CGT I_ATT T_ACA V_GTG T_ACA V_GTT D_GAC S_AGC D_GAC S_AGC Y_TAT Q_CAG L_TTG L_CTC K_AAG A_GCG Y_TAT D_GAT V_GTC N_AAT I_ATC S_TCC G_GGT L_CTG V_GTA S_AGC T_ACA T_ACC M_ATG Q_CAG N_AAT E_GAA A_GCC R_CGT R_CGT L_CTG R_CGT A_GCC E_GAA R_CGC W_TGG K_AAG A_GCG E_GAA N_AAT Q_CAG E_GAA G_GGG M_ATG A_GCT E_GAG V_GTC A_GCC R_CGG F_TTT I_ATT E_GAA M_ATG N_AAC G_GGC S_TCT F_TTT A_GCT D_G…	[0.9998701810836792, 0.9341873526573181, 0.9602688550949097, 0.8996561169624329, 0.9594684839248657, 0.8644217252731323, 0.9479252099990845, 0.7886899709701538, 0.8744367361068726, 0.9729254245758057, 0.9543417692184448, 0.9601424336433411, 0.9642996788024902, 0.8366269469261169, 0.9731140732765198, 0.8470350503921509, 0.8635146617889404, 0.8713287115097046, 0.8919538855552673, 0.852763295173645,…	[0.9998701810836792, 0.9341873526573181, 0.9602688550949097, 0.8996561169624329, 0.9594684839248657, 0.8644217252731323, 0.9479252099990845, 0.7886899709701538, 0.8744367361068726, 0.9729254245758057, 0.9543417692184448, 0.9601424336433411, 0.9642996788024902, 0.8366269469261169, 0.9731140732765198, 0.8470350503921509, 0.8635146617889404, 0.8713287115097046, 0.8919538855552673, 0.852763295173645,…	0.9636978507	0.0007119770744
47	GAA	E	GAG	E	0.013	1.176	Escherichia coli general	ATGAAGCAGCGTATTACAGTGACAGTTGACAGCGACAGCTATCAGTTGCTCAAGGCGTATGATGTCAATATCTCCGGTCTGGTAAGCACAACCATGCAGAATGAAGCCCGTCGTCTGCGTGCCGAACGCTGGAAAGCGGAAAATCAGGAAGGGATGGCTGAGGTCGCCCGGTTTATTGAAATGAACGGCTCTTTTGCTGACGAGAACAGGGACTGGTGA	MKQRITVTVDSDSYQLLKAYDVNISGLVSTTMQNEARRLRAERWKAENQEGMAEVARFIEMNGSFADENRDW_	M_ATG K_AAG Q_CAG R_CGT I_ATT T_ACA V_GTG T_ACA V_GTT D_GAC S_AGC D_GAC S_AGC Y_TAT Q_CAG L_TTG L_CTC K_AAG A_GCG Y_TAT D_GAT V_GTC N_AAT I_ATC S_TCC G_GGT L_CTG V_GTA S_AGC T_ACA T_ACC M_ATG Q_CAG N_AAT E_GAA A_GCC R_CGT R_CGT L_CTG R_CGT A_GCC E_GAA R_CGC W_TGG K_AAA A_GCG E_GAA N_AAT Q_CAG E_GAA G_GGG M_ATG A_GCT E_GAG V_GTC A_GCC R_CGG F_TTT I_ATT E_GAA M_ATG N_AAC G_GGC S_TCT F_TTT A_GCT D_G…	M_ATG K_AAG Q_CAG R_CGT I_ATT T_ACA V_GTG T_ACA V_GTT D_GAC S_AGC D_GAC S_AGC Y_TAT Q_CAG L_TTG L_CTC K_AAG A_GCG Y_TAT D_GAT V_GTC N_AAT I_ATC S_TCC G_GGT L_CTG V_GTA S_AGC T_ACA T_ACC M_ATG Q_CAG N_AAT E_GAA A_GCC R_CGT R_CGT L_CTG R_CGT A_GCC E_GAA R_CGC W_TGG K_AAA A_GCG E_GAG N_AAT Q_CAG E_GAA G_GGG M_ATG A_GCT E_GAG V_GTC A_GCC R_CGG F_TTT I_ATT E_GAA M_ATG N_AAC G_GGC S_TCT F_TTT A_GCT D_G…	[0.9998701810836792, 0.9341873526573181, 0.9602688550949097, 0.8996561169624329, 0.9594684839248657, 0.8644217252731323, 0.9479252099990845, 0.7886899709701538, 0.8744367361068726, 0.9729254245758057, 0.9543417692184448, 0.9601424336433411, 0.9642996788024902, 0.8366269469261169, 0.9731140732765198, 0.8470350503921509, 0.8635146617889404, 0.8713287115097046, 0.8919538855552673, 0.852763295173645,…	[0.9998701810836792, 0.9341873526573181, 0.9602688550949097, 0.8996561169624329, 0.9594684839248657, 0.8644217252731323, 0.9479252099990845, 0.7886899709701538, 0.8744367361068726, 0.9729254245758057, 0.9543417692184448, 0.9601424336433411, 0.9642996788024902, 0.8366269469261169, 0.9731140732765198, 0.8470350503921509, 0.8635146617889404, 0.8713287115097046, 0.8919538855552673, 0.852763295173645,…	0.9753898382	0.0009006082546
55	GTC	V	GTG	V	0.486	0.722	Escherichia coli general	ATGAAGCAGCGTATTACAGTGACAGTTGACAGCGACAGCTATCAGTTGCTCAAGGCGTATGATGTCAATATCTCCGGTCTGGTAAGCACAACCATGCAGAATGAAGCCCGTCGTCTGCGTGCCGAACGCTGGAAAGCGGAAAATCAGGAAGGGATGGCTGAGGTCGCCCGGTTTATTGAAATGAACGGCTCTTTTGCTGACGAGAACAGGGACTGGTGA	MKQRITVTVDSDSYQLLKAYDVNISGLVSTTMQNEARRLRAERWKAENQEGMAEVARFIEMNGSFADENRDW_	M_ATG K_AAG Q_CAG R_CGT I_ATT T_ACA V_GTG T_ACA V_GTT D_GAC S_AGC D_GAC S_AGC Y_TAT Q_CAG L_TTG L_CTC K_AAG A_GCG Y_TAT D_GAT V_GTC N_AAT I_ATC S_TCC G_GGT L_CTG V_GTA S_AGC T_ACA T_ACC M_ATG Q_CAG N_AAT E_GAA A_GCC R_CGT R_CGT L_CTG R_CGT A_GCC E_GAA R_CGC W_TGG K_AAA A_GCG E_GAA N_AAT Q_CAG E_GAA G_GGG M_ATG A_GCT E_GAG V_GTC A_GCC R_CGG F_TTT I_ATT E_GAA M_ATG N_AAC G_GGC S_TCT F_TTT A_GCT D_G…	M_ATG K_AAG Q_CAG R_CGT I_ATT T_ACA V_GTG T_ACA V_GTT D_GAC S_AGC D_GAC S_AGC Y_TAT Q_CAG L_TTG L_CTC K_AAG A_GCG Y_TAT D_GAT V_GTC N_AAT I_ATC S_TCC G_GGT L_CTG V_GTA S_AGC T_ACA T_ACC M_ATG Q_CAG N_AAT E_GAA A_GCC R_CGT R_CGT L_CTG R_CGT A_GCC E_GAA R_CGC W_TGG K_AAA A_GCG E_GAA N_AAT Q_CAG E_GAA G_GGG M_ATG A_GCT E_GAG V_GTG A_GCC R_CGG F_TTT I_ATT E_GAA M_ATG N_AAC G_GGC S_TCT F_TTT A_GCT D_G…	[0.9998701810836792, 0.9341873526573181, 0.9602688550949097, 0.8996561169624329, 0.9594684839248657, 0.8644217252731323, 0.9479252099990845, 0.7886899709701538, 0.8744367361068726, 0.9729254245758057, 0.9543417692184448, 0.9601424336433411, 0.9642996788024902, 0.8366269469261169, 0.9731140732765198, 0.8470350503921509, 0.8635146617889404, 0.8713287115097046, 0.8919538855552673, 0.852763295173645,…	[0.9998701810836792, 0.9341873526573181, 0.9602688550949097, 0.8996561169624329, 0.9594684839248657, 0.8644217252731323, 0.9479252099990845, 0.7886899709701538, 0.8744367361068726, 0.9729254245758057, 0.9543417692184448, 0.9601424336433411, 0.9642996788024902, 0.8366269469261169, 0.9731140732765198, 0.8470350503921509, 0.8635146617889404, 0.8713287115097046, 0.8919538855552673, 0.852763295173645,…	0.8740096092	0.00442427909
55	GTC	V	GTT	V	1.624	1	Escherichia coli general	ATGAAGCAGCGTATTACAGTGACAGTTGACAGCGACAGCTATCAGTTGCTCAAGGCGTATGATGTCAATATCTCCGGTCTGGTAAGCACAACCATGCAGAATGAAGCCCGTCGTCTGCGTGCCGAACGCTGGAAAGCGGAAAATCAGGAAGGGATGGCTGAGGTCGCCCGGTTTATTGAAATGAACGGCTCTTTTGCTGACGAGAACAGGGACTGGTGA	MKQRITVTVDSDSYQLLKAYDVNISGLVSTTMQNEARRLRAERWKAENQEGMAEVARFIEMNGSFADENRDW_	M_ATG K_AAG Q_CAG R_CGT I_ATT T_ACA V_GTG T_ACA V_GTT D_GAC S_AGC D_GAC S_AGC Y_TAT Q_CAG L_TTG L_CTC K_AAG A_GCG Y_TAT D_GAT V_GTC N_AAT I_ATC S_TCC G_GGT L_CTG V_GTA S_AGC T_ACA T_ACC M_ATG Q_CAG N_AAT E_GAA A_GCC R_CGT R_CGT L_CTG R_CGT A_GCC E_GAA R_CGC W_TGG K_AAA A_GCG E_GAA N_AAT Q_CAG E_GAA G_GGG M_ATG A_GCT E_GAG V_GTC A_GCC R_CGG F_TTT I_ATT E_GAA M_ATG N_AAC G_GGC S_TCT F_TTT A_GCT D_G…	M_ATG K_AAG Q_CAG R_CGT I_ATT T_ACA V_GTG T_ACA V_GTT D_GAC S_AGC D_GAC S_AGC Y_TAT Q_CAG L_TTG L_CTC K_AAG A_GCG Y_TAT D_GAT V_GTC N_AAT I_ATC S_TCC G_GGT L_CTG V_GTA S_AGC T_ACA T_ACC M_ATG Q_CAG N_AAT E_GAA A_GCC R_CGT R_CGT L_CTG R_CGT A_GCC E_GAA R_CGC W_TGG K_AAA A_GCG E_GAA N_AAT Q_CAG E_GAA G_GGG M_ATG A_GCT E_GAG V_GTT A_GCC R_CGG F_TTT I_ATT E_GAA M_ATG N_AAC G_GGC S_TCT F_TTT A_GCT D_G…	[0.9998701810836792, 0.9341873526573181, 0.9602688550949097, 0.8996561169624329, 0.9594684839248657, 0.8644217252731323, 0.9479252099990845, 0.7886899709701538, 0.8744367361068726, 0.9729254245758057, 0.9543417692184448, 0.9601424336433411, 0.9642996788024902, 0.8366269469261169, 0.9731140732765198, 0.8470350503921509, 0.8635146617889404, 0.8713287115097046, 0.8919538855552673, 0.852763295173645,…	[0.9998701810836792, 0.9341873526573181, 0.9602688550949097, 0.8996561169624329, 0.9594684839248657, 0.8644217252731323, 0.9479252099990845, 0.7886899709701538, 0.8744367361068726, 0.9729254245758057, 0.9543417692184448, 0.9601424336433411, 0.9642996788024902, 0.8366269469261169, 0.9731140732765198, 0.8470350503921509, 0.8635146617889404, 0.8713287115097046, 0.8919538855552673, 0.852763295173645,…	0.8740096092	0.001691129874
57	CGG	R	AGG	R	1.765	2.244	Escherichia coli general	ATGAAGCAGCGTATTACAGTGACAGTTGACAGCGACAGCTATCAGTTGCTCAAGGCGTATGATGTCAATATCTCCGGTCTGGTAAGCACAACCATGCAGAATGAAGCCCGTCGTCTGCGTGCCGAACGCTGGAAAGCGGAAAATCAGGAAGGGATGGCTGAGGTCGCCCGGTTTATTGAAATGAACGGCTCTTTTGCTGACGAGAACAGGGACTGGTGA	MKQRITVTVDSDSYQLLKAYDVNISGLVSTTMQNEARRLRAERWKAENQEGMAEVARFIEMNGSFADENRDW_	M_ATG K_AAG Q_CAG R_CGT I_ATT T_ACA V_GTG T_ACA V_GTT D_GAC S_AGC D_GAC S_AGC Y_TAT Q_CAG L_TTG L_CTC K_AAG A_GCG Y_TAT D_GAT V_GTC N_AAT I_ATC S_TCC G_GGT L_CTG V_GTA S_AGC T_ACA T_ACC M_ATG Q_CAG N_AAT E_GAA A_GCC R_CGT R_CGT L_CTG R_CGT A_GCC E_GAA R_CGC W_TGG K_AAA A_GCG E_GAA N_AAT Q_CAG E_GAA G_GGG M_ATG A_GCT E_GAG V_GTC A_GCC R_CGG F_TTT I_ATT E_GAA M_ATG N_AAC G_GGC S_TCT F_TTT A_GCT D_G…	M_ATG K_AAG Q_CAG R_CGT I_ATT T_ACA V_GTG T_ACA V_GTT D_GAC S_AGC D_GAC S_AGC Y_TAT Q_CAG L_TTG L_CTC K_AAG A_GCG Y_TAT D_GAT V_GTC N_AAT I_ATC S_TCC G_GGT L_CTG V_GTA S_AGC T_ACA T_ACC M_ATG Q_CAG N_AAT E_GAA A_GCC R_CGT R_CGT L_CTG R_CGT A_GCC E_GAA R_CGC W_TGG K_AAA A_GCG E_GAA N_AAT Q_CAG E_GAA G_GGG M_ATG A_GCT E_GAG V_GTC A_GCC R_AGG F_TTT I_ATT E_GAA M_ATG N_AAC G_GGC S_TCT F_TTT A_GCT D_G…	[0.9998701810836792, 0.9341873526573181, 0.9602688550949097, 0.8996561169624329, 0.9594684839248657, 0.8644217252731323, 0.9479252099990845, 0.7886899709701538, 0.8744367361068726, 0.9729254245758057, 0.9543417692184448, 0.9601424336433411, 0.9642996788024902, 0.8366269469261169, 0.9731140732765198, 0.8470350503921509, 0.8635146617889404, 0.8713287115097046, 0.8919538855552673, 0.852763295173645,…	[0.9998701810836792, 0.9341873526573181, 0.9602688550949097, 0.8996561169624329, 0.9594684839248657, 0.8644217252731323, 0.9479252099990845, 0.7886899709701538, 0.8744367361068726, 0.9729254245758057, 0.9543417692184448, 0.9601424336433411, 0.9642996788024902, 0.8366269469261169, 0.9731140732765198, 0.8470350503921509, 0.8635146617889404, 0.8713287115097046, 0.8919538855552673, 0.852763295173645,…	0.6923875213	0.0003081161121
57	CGG	R	CGT	R	0.038	1.927	Escherichia coli general	ATGAAGCAGCGTATTACAGTGACAGTTGACAGCGACAGCTATCAGTTGCTCAAGGCGTATGATGTCAATATCTCCGGTCTGGTAAGCACAACCATGCAGAATGAAGCCCGTCGTCTGCGTGCCGAACGCTGGAAAGCGGAAAATCAGGAAGGGATGGCTGAGGTCGCCCGGTTTATTGAAATGAACGGCTCTTTTGCTGACGAGAACAGGGACTGGTGA	MKQRITVTVDSDSYQLLKAYDVNISGLVSTTMQNEARRLRAERWKAENQEGMAEVARFIEMNGSFADENRDW_	M_ATG K_AAG Q_CAG R_CGT I_ATT T_ACA V_GTG T_ACA V_GTT D_GAC S_AGC D_GAC S_AGC Y_TAT Q_CAG L_TTG L_CTC K_AAG A_GCG Y_TAT D_GAT V_GTC N_AAT I_ATC S_TCC G_GGT L_CTG V_GTA S_AGC T_ACA T_ACC M_ATG Q_CAG N_AAT E_GAA A_GCC R_CGT R_CGT L_CTG R_CGT A_GCC E_GAA R_CGC W_TGG K_AAA A_GCG E_GAA N_AAT Q_CAG E_GAA G_GGG M_ATG A_GCT E_GAG V_GTC A_GCC R_CGG F_TTT I_ATT E_GAA M_ATG N_AAC G_GGC S_TCT F_TTT A_GCT D_G…	M_ATG K_AAG Q_CAG R_CGT I_ATT T_ACA V_GTG T_ACA V_GTT D_GAC S_AGC D_GAC S_AGC Y_TAT Q_CAG L_TTG L_CTC K_AAG A_GCG Y_TAT D_GAT V_GTC N_AAT I_ATC S_TCC G_GGT L_CTG V_GTA S_AGC T_ACA T_ACC M_ATG Q_CAG N_AAT E_GAA A_GCC R_CGT R_CGT L_CTG R_CGT A_GCC E_GAA R_CGC W_TGG K_AAA A_GCG E_GAA N_AAT Q_CAG E_GAA G_GGG M_ATG A_GCT E_GAG V_GTC A_GCC R_CGT F_TTT I_ATT E_GAA M_ATG N_AAC G_GGC S_TCT F_TTT A_GCT D_G…	[0.9998701810836792, 0.9341873526573181, 0.9602688550949097, 0.8996561169624329, 0.9594684839248657, 0.8644217252731323, 0.9479252099990845, 0.7886899709701538, 0.8744367361068726, 0.9729254245758057, 0.9543417692184448, 0.9601424336433411, 0.9642996788024902, 0.8366269469261169, 0.9731140732765198, 0.8470350503921509, 0.8635146617889404, 0.8713287115097046, 0.8919538855552673, 0.852763295173645,…	[0.9998701810836792, 0.9341873526573181, 0.9602688550949097, 0.8996561169624329, 0.9594684839248657, 0.8644217252731323, 0.9479252099990845, 0.7886899709701538, 0.8744367361068726, 0.9729254245758057, 0.9543417692184448, 0.9601424336433411, 0.9642996788024902, 0.8366269469261169, 0.9731140732765198, 0.8470350503921509, 0.8635146617889404, 0.8713287115097046, 0.8919538855552673, 0.852763295173645,…	0.6923875213	0.003266887739
60	GAA	E	GAG	E	0.043	1.176	Escherichia coli general	ATGAAGCAGCGTATTACAGTGACAGTTGACAGCGACAGCTATCAGTTGCTCAAGGCGTATGATGTCAATATCTCCGGTCTGGTAAGCACAACCATGCAGAATGAAGCCCGTCGTCTGCGTGCCGAACGCTGGAAAGCGGAAAATCAGGAAGGGATGGCTGAGGTCGCCCGGTTTATTGAAATGAACGGCTCTTTTGCTGACGAGAACAGGGACTGGTGA	MKQRITVTVDSDSYQLLKAYDVNISGLVSTTMQNEARRLRAERWKAENQEGMAEVARFIEMNGSFADENRDW_	M_ATG K_AAG Q_CAG R_CGT I_ATT T_ACA V_GTG T_ACA V_GTT D_GAC S_AGC D_GAC S_AGC Y_TAT Q_CAG L_TTG L_CTC K_AAG A_GCG Y_TAT D_GAT V_GTC N_AAT I_ATC S_TCC G_GGT L_CTG V_GTA S_AGC T_ACA T_ACC M_ATG Q_CAG N_AAT E_GAA A_GCC R_CGT R_CGT L_CTG R_CGT A_GCC E_GAA R_CGC W_TGG K_AAA A_GCG E_GAA N_AAT Q_CAG E_GAA G_GGG M_ATG A_GCT E_GAG V_GTC A_GCC R_CGG F_TTT I_ATT E_GAA M_ATG N_AAC G_GGC S_TCT F_TTT A_GCT D_G…	M_ATG K_AAG Q_CAG R_CGT I_ATT T_ACA V_GTG T_ACA V_GTT D_GAC S_AGC D_GAC S_AGC Y_TAT Q_CAG L_TTG L_CTC K_AAG A_GCG Y_TAT D_GAT V_GTC N_AAT I_ATC S_TCC G_GGT L_CTG V_GTA S_AGC T_ACA T_ACC M_ATG Q_CAG N_AAT E_GAA A_GCC R_CGT R_CGT L_CTG R_CGT A_GCC E_GAA R_CGC W_TGG K_AAA A_GCG E_GAA N_AAT Q_CAG E_GAA G_GGG M_ATG A_GCT E_GAG V_GTC A_GCC R_CGG F_TTT I_ATT E_GAG M_ATG N_AAC G_GGC S_TCT F_TTT A_GCT D_G…	[0.9998701810836792, 0.9341873526573181, 0.9602688550949097, 0.8996561169624329, 0.9594684839248657, 0.8644217252731323, 0.9479252099990845, 0.7886899709701538, 0.8744367361068726, 0.9729254245758057, 0.9543417692184448, 0.9601424336433411, 0.9642996788024902, 0.8366269469261169, 0.9731140732765198, 0.8470350503921509, 0.8635146617889404, 0.8713287115097046, 0.8919538855552673, 0.852763295173645,…	[0.9998701810836792, 0.9341873526573181, 0.9602688550949097, 0.8996561169624329, 0.9594684839248657, 0.8644217252731323, 0.9479252099990845, 0.7886899709701538, 0.8744367361068726, 0.9729254245758057, 0.9543417692184448, 0.9601424336433411, 0.9642996788024902, 0.8366269469261169, 0.9731140732765198, 0.8470350503921509, 0.8635146617889404, 0.8713287115097046, 0.8919538855552673, 0.852763295173645,…	0.9741225839	0.001610928448
62	AAC	N	AAT	N	0.026	1.357	Escherichia coli general	ATGAAGCAGCGTATTACAGTGACAGTTGACAGCGACAGCTATCAGTTGCTCAAGGCGTATGATGTCAATATCTCCGGTCTGGTAAGCACAACCATGCAGAATGAAGCCCGTCGTCTGCGTGCCGAACGCTGGAAAGCGGAAAATCAGGAAGGGATGGCTGAGGTCGCCCGGTTTATTGAAATGAACGGCTCTTTTGCTGACGAGAACAGGGACTGGTGA	MKQRITVTVDSDSYQLLKAYDVNISGLVSTTMQNEARRLRAERWKAENQEGMAEVARFIEMNGSFADENRDW_	M_ATG K_AAG Q_CAG R_CGT I_ATT T_ACA V_GTG T_ACA V_GTT D_GAC S_AGC D_GAC S_AGC Y_TAT Q_CAG L_TTG L_CTC K_AAG A_GCG Y_TAT D_GAT V_GTC N_AAT I_ATC S_TCC G_GGT L_CTG V_GTA S_AGC T_ACA T_ACC M_ATG Q_CAG N_AAT E_GAA A_GCC R_CGT R_CGT L_CTG R_CGT A_GCC E_GAA R_CGC W_TGG K_AAA A_GCG E_GAA N_AAT Q_CAG E_GAA G_GGG M_ATG A_GCT E_GAG V_GTC A_GCC R_CGG F_TTT I_ATT E_GAA M_ATG N_AAC G_GGC S_TCT F_TTT A_GCT D_G…	M_ATG K_AAG Q_CAG R_CGT I_ATT T_ACA V_GTG T_ACA V_GTT D_GAC S_AGC D_GAC S_AGC Y_TAT Q_CAG L_TTG L_CTC K_AAG A_GCG Y_TAT D_GAT V_GTC N_AAT I_ATC S_TCC G_GGT L_CTG V_GTA S_AGC T_ACA T_ACC M_ATG Q_CAG N_AAT E_GAA A_GCC R_CGT R_CGT L_CTG R_CGT A_GCC E_GAA R_CGC W_TGG K_AAA A_GCG E_GAA N_AAT Q_CAG E_GAA G_GGG M_ATG A_GCT E_GAG V_GTC A_GCC R_CGG F_TTT I_ATT E_GAA M_ATG N_AAT G_GGC S_TCT F_TTT A_GCT D_G…	[0.9998701810836792, 0.9341873526573181, 0.9602688550949097, 0.8996561169624329, 0.9594684839248657, 0.8644217252731323, 0.9479252099990845, 0.7886899709701538, 0.8744367361068726, 0.9729254245758057, 0.9543417692184448, 0.9601424336433411, 0.9642996788024902, 0.8366269469261169, 0.9731140732765198, 0.8470350503921509, 0.8635146617889404, 0.8713287115097046, 0.8919538855552673, 0.852763295173645,…	[0.9998701810836792, 0.9341873526573181, 0.9602688550949097, 0.8996561169624329, 0.9594684839248657, 0.8644217252731323, 0.9479252099990845, 0.7886899709701538, 0.8744367361068726, 0.9729254245758057, 0.9543417692184448, 0.9601424336433411, 0.9642996788024902, 0.8366269469261169, 0.9731140732765198, 0.8470350503921509, 0.8635146617889404, 0.8713287115097046, 0.8919538855552673, 0.852763295173645,…	0.923697412	0.001136390376
63	GGC	G	GGG	G	0.007	1.176	Escherichia coli general	ATGAAGCAGCGTATTACAGTGACAGTTGACAGCGACAGCTATCAGTTGCTCAAGGCGTATGATGTCAATATCTCCGGTCTGGTAAGCACAACCATGCAGAATGAAGCCCGTCGTCTGCGTGCCGAACGCTGGAAAGCGGAAAATCAGGAAGGGATGGCTGAGGTCGCCCGGTTTATTGAAATGAACGGCTCTTTTGCTGACGAGAACAGGGACTGGTGA	MKQRITVTVDSDSYQLLKAYDVNISGLVSTTMQNEARRLRAERWKAENQEGMAEVARFIEMNGSFADENRDW_	M_ATG K_AAG Q_CAG R_CGT I_ATT T_ACA V_GTG T_ACA V_GTT D_GAC S_AGC D_GAC S_AGC Y_TAT Q_CAG L_TTG L_CTC K_AAG A_GCG Y_TAT D_GAT V_GTC N_AAT I_ATC S_TCC G_GGT L_CTG V_GTA S_AGC T_ACA T_ACC M_ATG Q_CAG N_AAT E_GAA A_GCC R_CGT R_CGT L_CTG R_CGT A_GCC E_GAA R_CGC W_TGG K_AAA A_GCG E_GAA N_AAT Q_CAG E_GAA G_GGG M_ATG A_GCT E_GAG V_GTC A_GCC R_CGG F_TTT I_ATT E_GAA M_ATG N_AAC G_GGC S_TCT F_TTT A_GCT D_G…	M_ATG K_AAG Q_CAG R_CGT I_ATT T_ACA V_GTG T_ACA V_GTT D_GAC S_AGC D_GAC S_AGC Y_TAT Q_CAG L_TTG L_CTC K_AAG A_GCG Y_TAT D_GAT V_GTC N_AAT I_ATC S_TCC G_GGT L_CTG V_GTA S_AGC T_ACA T_ACC M_ATG Q_CAG N_AAT E_GAA A_GCC R_CGT R_CGT L_CTG R_CGT A_GCC E_GAA R_CGC W_TGG K_AAA A_GCG E_GAA N_AAT Q_CAG E_GAA G_GGG M_ATG A_GCT E_GAG V_GTC A_GCC R_CGG F_TTT I_ATT E_GAA M_ATG N_AAC G_GGG S_TCT F_TTT A_GCT D_G…	[0.9998701810836792, 0.9341873526573181, 0.9602688550949097, 0.8996561169624329, 0.9594684839248657, 0.8644217252731323, 0.9479252099990845, 0.7886899709701538, 0.8744367361068726, 0.9729254245758057, 0.9543417692184448, 0.9601424336433411, 0.9642996788024902, 0.8366269469261169, 0.9731140732765198, 0.8470350503921509, 0.8635146617889404, 0.8713287115097046, 0.8919538855552673, 0.852763295173645,…	[0.9998701810836792, 0.9341873526573181, 0.9602688550949097, 0.8996561169624329, 0.9594684839248657, 0.8644217252731323, 0.9479252099990845, 0.7886899709701538, 0.8744367361068726, 0.9729254245758057, 0.9543417692184448, 0.9601424336433411, 0.9642996788024902, 0.8366269469261169, 0.9731140732765198, 0.8470350503921509, 0.8635146617889404, 0.8713287115097046, 0.8919538855552673, 0.852763295173645,…	0.9291177392	0.0002212395193
63	GGC	G	GGT	G	0.055	3.059	Escherichia coli general	ATGAAGCAGCGTATTACAGTGACAGTTGACAGCGACAGCTATCAGTTGCTCAAGGCGTATGATGTCAATATCTCCGGTCTGGTAAGCACAACCATGCAGAATGAAGCCCGTCGTCTGCGTGCCGAACGCTGGAAAGCGGAAAATCAGGAAGGGATGGCTGAGGTCGCCCGGTTTATTGAAATGAACGGCTCTTTTGCTGACGAGAACAGGGACTGGTGA	MKQRITVTVDSDSYQLLKAYDVNISGLVSTTMQNEARRLRAERWKAENQEGMAEVARFIEMNGSFADENRDW_	M_ATG K_AAG Q_CAG R_CGT I_ATT T_ACA V_GTG T_ACA V_GTT D_GAC S_AGC D_GAC S_AGC Y_TAT Q_CAG L_TTG L_CTC K_AAG A_GCG Y_TAT D_GAT V_GTC N_AAT I_ATC S_TCC G_GGT L_CTG V_GTA S_AGC T_ACA T_ACC M_ATG Q_CAG N_AAT E_GAA A_GCC R_CGT R_CGT L_CTG R_CGT A_GCC E_GAA R_CGC W_TGG K_AAA A_GCG E_GAA N_AAT Q_CAG E_GAA G_GGG M_ATG A_GCT E_GAG V_GTC A_GCC R_CGG F_TTT I_ATT E_GAA M_ATG N_AAC G_GGC S_TCT F_TTT A_GCT D_G…	M_ATG K_AAG Q_CAG R_CGT I_ATT T_ACA V_GTG T_ACA V_GTT D_GAC S_AGC D_GAC S_AGC Y_TAT Q_CAG L_TTG L_CTC K_AAG A_GCG Y_TAT D_GAT V_GTC N_AAT I_ATC S_TCC G_GGT L_CTG V_GTA S_AGC T_ACA T_ACC M_ATG Q_CAG N_AAT E_GAA A_GCC R_CGT R_CGT L_CTG R_CGT A_GCC E_GAA R_CGC W_TGG K_AAA A_GCG E_GAA N_AAT Q_CAG E_GAA G_GGG M_ATG A_GCT E_GAG V_GTC A_GCC R_CGG F_TTT I_ATT E_GAA M_ATG N_AAC G_GGT S_TCT F_TTT A_GCT D_G…	[0.9998701810836792, 0.9341873526573181, 0.9602688550949097, 0.8996561169624329, 0.9594684839248657, 0.8644217252731323, 0.9479252099990845, 0.7886899709701538, 0.8744367361068726, 0.9729254245758057, 0.9543417692184448, 0.9601424336433411, 0.9642996788024902, 0.8366269469261169, 0.9731140732765198, 0.8470350503921509, 0.8635146617889404, 0.8713287115097046, 0.8919538855552673, 0.852763295173645,…	[0.9998701810836792, 0.9341873526573181, 0.9602688550949097, 0.8996561169624329, 0.9594684839248657, 0.8644217252731323, 0.9479252099990845, 0.7886899709701538, 0.8744367361068726, 0.9729254245758057, 0.9543417692184448, 0.9601424336433411, 0.9642996788024902, 0.8366269469261169, 0.9731140732765198, 0.8470350503921509, 0.8635146617889404, 0.8713287115097046, 0.8919538855552673, 0.852763295173645,…	0.9291177392	0.001169491792
64	TCT	S	AGT	S	0.002	3.526	Escherichia coli general	ATGAAGCAGCGTATTACAGTGACAGTTGACAGCGACAGCTATCAGTTGCTCAAGGCGTATGATGTCAATATCTCCGGTCTGGTAAGCACAACCATGCAGAATGAAGCCCGTCGTCTGCGTGCCGAACGCTGGAAAGCGGAAAATCAGGAAGGGATGGCTGAGGTCGCCCGGTTTATTGAAATGAACGGCTCTTTTGCTGACGAGAACAGGGACTGGTGA	MKQRITVTVDSDSYQLLKAYDVNISGLVSTTMQNEARRLRAERWKAENQEGMAEVARFIEMNGSFADENRDW_	M_ATG K_AAG Q_CAG R_CGT I_ATT T_ACA V_GTG T_ACA V_GTT D_GAC S_AGC D_GAC S_AGC Y_TAT Q_CAG L_TTG L_CTC K_AAG A_GCG Y_TAT D_GAT V_GTC N_AAT I_ATC S_TCC G_GGT L_CTG V_GTA S_AGC T_ACA T_ACC M_ATG Q_CAG N_AAT E_GAA A_GCC R_CGT R_CGT L_CTG R_CGT A_GCC E_GAA R_CGC W_TGG K_AAA A_GCG E_GAA N_AAT Q_CAG E_GAA G_GGG M_ATG A_GCT E_GAG V_GTC A_GCC R_CGG F_TTT I_ATT E_GAA M_ATG N_AAC G_GGC S_TCT F_TTT A_GCT D_G…	M_ATG K_AAG Q_CAG R_CGT I_ATT T_ACA V_GTG T_ACA V_GTT D_GAC S_AGC D_GAC S_AGC Y_TAT Q_CAG L_TTG L_CTC K_AAG A_GCG Y_TAT D_GAT V_GTC N_AAT I_ATC S_TCC G_GGT L_CTG V_GTA S_AGC T_ACA T_ACC M_ATG Q_CAG N_AAT E_GAA A_GCC R_CGT R_CGT L_CTG R_CGT A_GCC E_GAA R_CGC W_TGG K_AAA A_GCG E_GAA N_AAT Q_CAG E_GAA G_GGG M_ATG A_GCT E_GAG V_GTC A_GCC R_CGG F_TTT I_ATT E_GAA M_ATG N_AAC G_GGC S_AGT F_TTT A_GCT D_G…	[0.9998701810836792, 0.9341873526573181, 0.9602688550949097, 0.8996561169624329, 0.9594684839248657, 0.8644217252731323, 0.9479252099990845, 0.7886899709701538, 0.8744367361068726, 0.9729254245758057, 0.9543417692184448, 0.9601424336433411, 0.9642996788024902, 0.8366269469261169, 0.9731140732765198, 0.8470350503921509, 0.8635146617889404, 0.8713287115097046, 0.8919538855552673, 0.852763295173645,…	[0.9998701810836792, 0.9341873526573181, 0.9602688550949097, 0.8996561169624329, 0.9594684839248657, 0.8644217252731323, 0.9479252099990845, 0.7886899709701538, 0.8744367361068726, 0.9729254245758057, 0.9543417692184448, 0.9601424336433411, 0.9642996788024902, 0.8366269469261169, 0.9731140732765198, 0.8470350503921509, 0.8635146617889404, 0.8713287115097046, 0.8919538855552673, 0.852763295173645,…	0.7955458164	0.001046767342
64	TCT	S	TCG	S	0.022	0.842	Escherichia coli general	ATGAAGCAGCGTATTACAGTGACAGTTGACAGCGACAGCTATCAGTTGCTCAAGGCGTATGATGTCAATATCTCCGGTCTGGTAAGCACAACCATGCAGAATGAAGCCCGTCGTCTGCGTGCCGAACGCTGGAAAGCGGAAAATCAGGAAGGGATGGCTGAGGTCGCCCGGTTTATTGAAATGAACGGCTCTTTTGCTGACGAGAACAGGGACTGGTGA	MKQRITVTVDSDSYQLLKAYDVNISGLVSTTMQNEARRLRAERWKAENQEGMAEVARFIEMNGSFADENRDW_	M_ATG K_AAG Q_CAG R_CGT I_ATT T_ACA V_GTG T_ACA V_GTT D_GAC S_AGC D_GAC S_AGC Y_TAT Q_CAG L_TTG L_CTC K_AAG A_GCG Y_TAT D_GAT V_GTC N_AAT I_ATC S_TCC G_GGT L_CTG V_GTA S_AGC T_ACA T_ACC M_ATG Q_CAG N_AAT E_GAA A_GCC R_CGT R_CGT L_CTG R_CGT A_GCC E_GAA R_CGC W_TGG K_AAA A_GCG E_GAA N_AAT Q_CAG E_GAA G_GGG M_ATG A_GCT E_GAG V_GTC A_GCC R_CGG F_TTT I_ATT E_GAA M_ATG N_AAC G_GGC S_TCT F_TTT A_GCT D_G…	M_ATG K_AAG Q_CAG R_CGT I_ATT T_ACA V_GTG T_ACA V_GTT D_GAC S_AGC D_GAC S_AGC Y_TAT Q_CAG L_TTG L_CTC K_AAG A_GCG Y_TAT D_GAT V_GTC N_AAT I_ATC S_TCC G_GGT L_CTG V_GTA S_AGC T_ACA T_ACC M_ATG Q_CAG N_AAT E_GAA A_GCC R_CGT R_CGT L_CTG R_CGT A_GCC E_GAA R_CGC W_TGG K_AAA A_GCG E_GAA N_AAT Q_CAG E_GAA G_GGG M_ATG A_GCT E_GAG V_GTC A_GCC R_CGG F_TTT I_ATT E_GAA M_ATG N_AAC G_GGC S_TCG F_TTT A_GCT D_G…	[0.9998701810836792, 0.9341873526573181, 0.9602688550949097, 0.8996561169624329, 0.9594684839248657, 0.8644217252731323, 0.9479252099990845, 0.7886899709701538, 0.8744367361068726, 0.9729254245758057, 0.9543417692184448, 0.9601424336433411, 0.9642996788024902, 0.8366269469261169, 0.9731140732765198, 0.8470350503921509, 0.8635146617889404, 0.8713287115097046, 0.8919538855552673, 0.852763295173645,…	[0.9998701810836792, 0.9341873526573181, 0.9602688550949097, 0.8996561169624329, 0.9594684839248657, 0.8644217252731323, 0.9479252099990845, 0.7886899709701538, 0.8744367361068726, 0.9729254245758057, 0.9543417692184448, 0.9601424336433411, 0.9642996788024902, 0.8366269469261169, 0.9731140732765198, 0.8470350503921509, 0.8635146617889404, 0.8713287115097046, 0.8919538855552673, 0.852763295173645,…	0.7955458164	0.003208540846
66	GCT	A	GCG	A	0.072	0.636	Escherichia coli general	ATGAAGCAGCGTATTACAGTGACAGTTGACAGCGACAGCTATCAGTTGCTCAAGGCGTATGATGTCAATATCTCCGGTCTGGTAAGCACAACCATGCAGAATGAAGCCCGTCGTCTGCGTGCCGAACGCTGGAAAGCGGAAAATCAGGAAGGGATGGCTGAGGTCGCCCGGTTTATTGAAATGAACGGCTCTTTTGCTGACGAGAACAGGGACTGGTGA	MKQRITVTVDSDSYQLLKAYDVNISGLVSTTMQNEARRLRAERWKAENQEGMAEVARFIEMNGSFADENRDW_	M_ATG K_AAG Q_CAG R_CGT I_ATT T_ACA V_GTG T_ACA V_GTT D_GAC S_AGC D_GAC S_AGC Y_TAT Q_CAG L_TTG L_CTC K_AAG A_GCG Y_TAT D_GAT V_GTC N_AAT I_ATC S_TCC G_GGT L_CTG V_GTA S_AGC T_ACA T_ACC M_ATG Q_CAG N_AAT E_GAA A_GCC R_CGT R_CGT L_CTG R_CGT A_GCC E_GAA R_CGC W_TGG K_AAA A_GCG E_GAA N_AAT Q_CAG E_GAA G_GGG M_ATG A_GCT E_GAG V_GTC A_GCC R_CGG F_TTT I_ATT E_GAA M_ATG N_AAC G_GGC S_TCT F_TTT A_GCT D_G…	M_ATG K_AAG Q_CAG R_CGT I_ATT T_ACA V_GTG T_ACA V_GTT D_GAC S_AGC D_GAC S_AGC Y_TAT Q_CAG L_TTG L_CTC K_AAG A_GCG Y_TAT D_GAT V_GTC N_AAT I_ATC S_TCC G_GGT L_CTG V_GTA S_AGC T_ACA T_ACC M_ATG Q_CAG N_AAT E_GAA A_GCC R_CGT R_CGT L_CTG R_CGT A_GCC E_GAA R_CGC W_TGG K_AAA A_GCG E_GAA N_AAT Q_CAG E_GAA G_GGG M_ATG A_GCT E_GAG V_GTC A_GCC R_CGG F_TTT I_ATT E_GAA M_ATG N_AAC G_GGC S_TCT F_TTT A_GCG D_G…	[0.9998701810836792, 0.9341873526573181, 0.9602688550949097, 0.8996561169624329, 0.9594684839248657, 0.8644217252731323, 0.9479252099990845, 0.7886899709701538, 0.8744367361068726, 0.9729254245758057, 0.9543417692184448, 0.9601424336433411, 0.9642996788024902, 0.8366269469261169, 0.9731140732765198, 0.8470350503921509, 0.8635146617889404, 0.8713287115097046, 0.8919538855552673, 0.852763295173645,…	[0.9998701810836792, 0.9341873526573181, 0.9602688550949097, 0.8996561169624329, 0.9594684839248657, 0.8644217252731323, 0.9479252099990845, 0.7886899709701538, 0.8744367361068726, 0.9729254245758057, 0.9543417692184448, 0.9601424336433411, 0.9642996788024902, 0.8366269469261169, 0.9731140732765198, 0.8470350503921509, 0.8635146617889404, 0.8713287115097046, 0.8919538855552673, 0.852763295173645,…	0.9202259779	0.002785988851
67	GAC	D	GAT	D	0.269	1.533	Escherichia coli general	ATGAAGCAGCGTATTACAGTGACAGTTGACAGCGACAGCTATCAGTTGCTCAAGGCGTATGATGTCAATATCTCCGGTCTGGTAAGCACAACCATGCAGAATGAAGCCCGTCGTCTGCGTGCCGAACGCTGGAAAGCGGAAAATCAGGAAGGGATGGCTGAGGTCGCCCGGTTTATTGAAATGAACGGCTCTTTTGCTGACGAGAACAGGGACTGGTGA	MKQRITVTVDSDSYQLLKAYDVNISGLVSTTMQNEARRLRAERWKAENQEGMAEVARFIEMNGSFADENRDW_	M_ATG K_AAG Q_CAG R_CGT I_ATT T_ACA V_GTG T_ACA V_GTT D_GAC S_AGC D_GAC S_AGC Y_TAT Q_CAG L_TTG L_CTC K_AAG A_GCG Y_TAT D_GAT V_GTC N_AAT I_ATC S_TCC G_GGT L_CTG V_GTA S_AGC T_ACA T_ACC M_ATG Q_CAG N_AAT E_GAA A_GCC R_CGT R_CGT L_CTG R_CGT A_GCC E_GAA R_CGC W_TGG K_AAA A_GCG E_GAA N_AAT Q_CAG E_GAA G_GGG M_ATG A_GCT E_GAG V_GTC A_GCC R_CGG F_TTT I_ATT E_GAA M_ATG N_AAC G_GGC S_TCT F_TTT A_GCT D_G…	M_ATG K_AAG Q_CAG R_CGT I_ATT T_ACA V_GTG T_ACA V_GTT D_GAC S_AGC D_GAC S_AGC Y_TAT Q_CAG L_TTG L_CTC K_AAG A_GCG Y_TAT D_GAT V_GTC N_AAT I_ATC S_TCC G_GGT L_CTG V_GTA S_AGC T_ACA T_ACC M_ATG Q_CAG N_AAT E_GAA A_GCC R_CGT R_CGT L_CTG R_CGT A_GCC E_GAA R_CGC W_TGG K_AAA A_GCG E_GAA N_AAT Q_CAG E_GAA G_GGG M_ATG A_GCT E_GAG V_GTC A_GCC R_CGG F_TTT I_ATT E_GAA M_ATG N_AAC G_GGC S_TCT F_TTT A_GCT D_G…	[0.9998701810836792, 0.9341873526573181, 0.9602688550949097, 0.8996561169624329, 0.9594684839248657, 0.8644217252731323, 0.9479252099990845, 0.7886899709701538, 0.8744367361068726, 0.9729254245758057, 0.9543417692184448, 0.9601424336433411, 0.9642996788024902, 0.8366269469261169, 0.9731140732765198, 0.8470350503921509, 0.8635146617889404, 0.8713287115097046, 0.8919538855552673, 0.852763295173645,…	[0.9998701810836792, 0.9341873526573181, 0.9602688550949097, 0.8996561169624329, 0.9594684839248657, 0.8644217252731323, 0.9479252099990845, 0.7886899709701538, 0.8744367361068726, 0.9729254245758057, 0.9543417692184448, 0.9601424336433411, 0.9642996788024902, 0.8366269469261169, 0.9731140732765198, 0.8470350503921509, 0.8635146617889404, 0.8713287115097046, 0.8919538855552673, 0.852763295173645,…	0.9288499355	0.002511767438
69	AAC	N	AAT	N	0.018	1.357	Escherichia coli general	ATGAAGCAGCGTATTACAGTGACAGTTGACAGCGACAGCTATCAGTTGCTCAAGGCGTATGATGTCAATATCTCCGGTCTGGTAAGCACAACCATGCAGAATGAAGCCCGTCGTCTGCGTGCCGAACGCTGGAAAGCGGAAAATCAGGAAGGGATGGCTGAGGTCGCCCGGTTTATTGAAATGAACGGCTCTTTTGCTGACGAGAACAGGGACTGGTGA	MKQRITVTVDSDSYQLLKAYDVNISGLVSTTMQNEARRLRAERWKAENQEGMAEVARFIEMNGSFADENRDW_	M_ATG K_AAG Q_CAG R_CGT I_ATT T_ACA V_GTG T_ACA V_GTT D_GAC S_AGC D_GAC S_AGC Y_TAT Q_CAG L_TTG L_CTC K_AAG A_GCG Y_TAT D_GAT V_GTC N_AAT I_ATC S_TCC G_GGT L_CTG V_GTA S_AGC T_ACA T_ACC M_ATG Q_CAG N_AAT E_GAA A_GCC R_CGT R_CGT L_CTG R_CGT A_GCC E_GAA R_CGC W_TGG K_AAA A_GCG E_GAA N_AAT Q_CAG E_GAA G_GGG M_ATG A_GCT E_GAG V_GTC A_GCC R_CGG F_TTT I_ATT E_GAA M_ATG N_AAC G_GGC S_TCT F_TTT A_GCT D_G…	M_ATG K_AAG Q_CAG R_CGT I_ATT T_ACA V_GTG T_ACA V_GTT D_GAC S_AGC D_GAC S_AGC Y_TAT Q_CAG L_TTG L_CTC K_AAG A_GCG Y_TAT D_GAT V_GTC N_AAT I_ATC S_TCC G_GGT L_CTG V_GTA S_AGC T_ACA T_ACC M_ATG Q_CAG N_AAT E_GAA A_GCC R_CGT R_CGT L_CTG R_CGT A_GCC E_GAA R_CGC W_TGG K_AAA A_GCG E_GAA N_AAT Q_CAG E_GAA G_GGG M_ATG A_GCT E_GAG V_GTC A_GCC R_CGG F_TTT I_ATT E_GAA M_ATG N_AAC G_GGC S_TCT F_TTT A_GCT D_G…	[0.9998701810836792, 0.9341873526573181, 0.9602688550949097, 0.8996561169624329, 0.9594684839248657, 0.8644217252731323, 0.9479252099990845, 0.7886899709701538, 0.8744367361068726, 0.9729254245758057, 0.9543417692184448, 0.9601424336433411, 0.9642996788024902, 0.8366269469261169, 0.9731140732765198, 0.8470350503921509, 0.8635146617889404, 0.8713287115097046, 0.8919538855552673, 0.852763295173645,…	[0.9998701810836792, 0.9341873526573181, 0.9602688550949097, 0.8996561169624329, 0.9594684839248657, 0.8644217252731323, 0.9479252099990845, 0.7886899709701538, 0.8744367361068726, 0.9729254245758057, 0.9543417692184448, 0.9601424336433411, 0.9642996788024902, 0.8366269469261169, 0.9731140732765198, 0.8470350503921509, 0.8635146617889404, 0.8713287115097046, 0.8919538855552673, 0.852763295173645,…	0.9376946688	0.0004547169374
70	AGG	R	CGG	R	9.673	0.446	Escherichia coli general	ATGAAGCAGCGTATTACAGTGACAGTTGACAGCGACAGCTATCAGTTGCTCAAGGCGTATGATGTCAATATCTCCGGTCTGGTAAGCACAACCATGCAGAATGAAGCCCGTCGTCTGCGTGCCGAACGCTGGAAAGCGGAAAATCAGGAAGGGATGGCTGAGGTCGCCCGGTTTATTGAAATGAACGGCTCTTTTGCTGACGAGAACAGGGACTGGTGA	MKQRITVTVDSDSYQLLKAYDVNISGLVSTTMQNEARRLRAERWKAENQEGMAEVARFIEMNGSFADENRDW_	M_ATG K_AAG Q_CAG R_CGT I_ATT T_ACA V_GTG T_ACA V_GTT D_GAC S_AGC D_GAC S_AGC Y_TAT Q_CAG L_TTG L_CTC K_AAG A_GCG Y_TAT D_GAT V_GTC N_AAT I_ATC S_TCC G_GGT L_CTG V_GTA S_AGC T_ACA T_ACC M_ATG Q_CAG N_AAT E_GAA A_GCC R_CGT R_CGT L_CTG R_CGT A_GCC E_GAA R_CGC W_TGG K_AAA A_GCG E_GAA N_AAT Q_CAG E_GAA G_GGG M_ATG A_GCT E_GAG V_GTC A_GCC R_CGG F_TTT I_ATT E_GAA M_ATG N_AAC G_GGC S_TCT F_TTT A_GCT D_G…	M_ATG K_AAG Q_CAG R_CGT I_ATT T_ACA V_GTG T_ACA V_GTT D_GAC S_AGC D_GAC S_AGC Y_TAT Q_CAG L_TTG L_CTC K_AAG A_GCG Y_TAT D_GAT V_GTC N_AAT I_ATC S_TCC G_GGT L_CTG V_GTA S_AGC T_ACA T_ACC M_ATG Q_CAG N_AAT E_GAA A_GCC R_CGT R_CGT L_CTG R_CGT A_GCC E_GAA R_CGC W_TGG K_AAA A_GCG E_GAA N_AAT Q_CAG E_GAA G_GGG M_ATG A_GCT E_GAG V_GTC A_GCC R_CGG F_TTT I_ATT E_GAA M_ATG N_AAC G_GGC S_TCT F_TTT A_GCT D_G…	[0.9998701810836792, 0.9341873526573181, 0.9602688550949097, 0.8996561169624329, 0.9594684839248657, 0.8644217252731323, 0.9479252099990845, 0.7886899709701538, 0.8744367361068726, 0.9729254245758057, 0.9543417692184448, 0.9601424336433411, 0.9642996788024902, 0.8366269469261169, 0.9731140732765198, 0.8470350503921509, 0.8635146617889404, 0.8713287115097046, 0.8919538855552673, 0.852763295173645,…	[0.9998701810836792, 0.9341873526573181, 0.9602688550949097, 0.8996561169624329, 0.9594684839248657, 0.8644217252731323, 0.9479252099990845, 0.7886899709701538, 0.8744367361068726, 0.9729254245758057, 0.9543417692184448, 0.9601424336433411, 0.9642996788024902, 0.8366269469261169, 0.9731140732765198, 0.8470350503921509, 0.8635146617889404, 0.8713287115097046, 0.8919538855552673, 0.852763295173645,…	0.2565881908	0.003799684346
70	AGG	R	CGT	R	14.353	0.859	Escherichia coli general	ATGAAGCAGCGTATTACAGTGACAGTTGACAGCGACAGCTATCAGTTGCTCAAGGCGTATGATGTCAATATCTCCGGTCTGGTAAGCACAACCATGCAGAATGAAGCCCGTCGTCTGCGTGCCGAACGCTGGAAAGCGGAAAATCAGGAAGGGATGGCTGAGGTCGCCCGGTTTATTGAAATGAACGGCTCTTTTGCTGACGAGAACAGGGACTGGTGA	MKQRITVTVDSDSYQLLKAYDVNISGLVSTTMQNEARRLRAERWKAENQEGMAEVARFIEMNGSFADENRDW_	M_ATG K_AAG Q_CAG R_CGT I_ATT T_ACA V_GTG T_ACA V_GTT D_GAC S_AGC D_GAC S_AGC Y_TAT Q_CAG L_TTG L_CTC K_AAG A_GCG Y_TAT D_GAT V_GTC N_AAT I_ATC S_TCC G_GGT L_CTG V_GTA S_AGC T_ACA T_ACC M_ATG Q_CAG N_AAT E_GAA A_GCC R_CGT R_CGT L_CTG R_CGT A_GCC E_GAA R_CGC W_TGG K_AAA A_GCG E_GAA N_AAT Q_CAG E_GAA G_GGG M_ATG A_GCT E_GAG V_GTC A_GCC R_CGG F_TTT I_ATT E_GAA M_ATG N_AAC G_GGC S_TCT F_TTT A_GCT D_G…	M_ATG K_AAG Q_CAG R_CGT I_ATT T_ACA V_GTG T_ACA V_GTT D_GAC S_AGC D_GAC S_AGC Y_TAT Q_CAG L_TTG L_CTC K_AAG A_GCG Y_TAT D_GAT V_GTC N_AAT I_ATC S_TCC G_GGT L_CTG V_GTA S_AGC T_ACA T_ACC M_ATG Q_CAG N_AAT E_GAA A_GCC R_CGT R_CGT L_CTG R_CGT A_GCC E_GAA R_CGC W_TGG K_AAA A_GCG E_GAA N_AAT Q_CAG E_GAA G_GGG M_ATG A_GCT E_GAG V_GTC A_GCC R_CGG F_TTT I_ATT E_GAA M_ATG N_AAC G_GGC S_TCT F_TTT A_GCT D_G…	[0.9998701810836792, 0.9341873526573181, 0.9602688550949097, 0.8996561169624329, 0.9594684839248657, 0.8644217252731323, 0.9479252099990845, 0.7886899709701538, 0.8744367361068726, 0.9729254245758057, 0.9543417692184448, 0.9601424336433411, 0.9642996788024902, 0.8366269469261169, 0.9731140732765198, 0.8470350503921509, 0.8635146617889404, 0.8713287115097046, 0.8919538855552673, 0.852763295173645,…	[0.9998701810836792, 0.9341873526573181, 0.9602688550949097, 0.8996561169624329, 0.9594684839248657, 0.8644217252731323, 0.9479252099990845, 0.7886899709701538, 0.8744367361068726, 0.9729254245758057, 0.9543417692184448, 0.9601424336433411, 0.9642996788024902, 0.8366269469261169, 0.9731140732765198, 0.8470350503921509, 0.8635146617889404, 0.8713287115097046, 0.8919538855552673, 0.852763295173645,…	0.2565881908	0.01052597724
71	GAC	D	GAT	D	0.007	1.533	Escherichia coli general	ATGAAGCAGCGTATTACAGTGACAGTTGACAGCGACAGCTATCAGTTGCTCAAGGCGTATGATGTCAATATCTCCGGTCTGGTAAGCACAACCATGCAGAATGAAGCCCGTCGTCTGCGTGCCGAACGCTGGAAAGCGGAAAATCAGGAAGGGATGGCTGAGGTCGCCCGGTTTATTGAAATGAACGGCTCTTTTGCTGACGAGAACAGGGACTGGTGA	MKQRITVTVDSDSYQLLKAYDVNISGLVSTTMQNEARRLRAERWKAENQEGMAEVARFIEMNGSFADENRDW_	M_ATG K_AAG Q_CAG R_CGT I_ATT T_ACA V_GTG T_ACA V_GTT D_GAC S_AGC D_GAC S_AGC Y_TAT Q_CAG L_TTG L_CTC K_AAG A_GCG Y_TAT D_GAT V_GTC N_AAT I_ATC S_TCC G_GGT L_CTG V_GTA S_AGC T_ACA T_ACC M_ATG Q_CAG N_AAT E_GAA A_GCC R_CGT R_CGT L_CTG R_CGT A_GCC E_GAA R_CGC W_TGG K_AAA A_GCG E_GAA N_AAT Q_CAG E_GAA G_GGG M_ATG A_GCT E_GAG V_GTC A_GCC R_CGG F_TTT I_ATT E_GAA M_ATG N_AAC G_GGC S_TCT F_TTT A_GCT D_G…	M_ATG K_AAG Q_CAG R_CGT I_ATT T_ACA V_GTG T_ACA V_GTT D_GAC S_AGC D_GAC S_AGC Y_TAT Q_CAG L_TTG L_CTC K_AAG A_GCG Y_TAT D_GAT V_GTC N_AAT I_ATC S_TCC G_GGT L_CTG V_GTA S_AGC T_ACA T_ACC M_ATG Q_CAG N_AAT E_GAA A_GCC R_CGT R_CGT L_CTG R_CGT A_GCC E_GAA R_CGC W_TGG K_AAA A_GCG E_GAA N_AAT Q_CAG E_GAA G_GGG M_ATG A_GCT E_GAG V_GTC A_GCC R_CGG F_TTT I_ATT E_GAA M_ATG N_AAC G_GGC S_TCT F_TTT A_GCT D_G…	[0.9998701810836792, 0.9341873526573181, 0.9602688550949097, 0.8996561169624329, 0.9594684839248657, 0.8644217252731323, 0.9479252099990845, 0.7886899709701538, 0.8744367361068726, 0.9729254245758057, 0.9543417692184448, 0.9601424336433411, 0.9642996788024902, 0.8366269469261169, 0.9731140732765198, 0.8470350503921509, 0.8635146617889404, 0.8713287115097046, 0.8919538855552673, 0.852763295173645,…	[0.9998701810836792, 0.9341873526573181, 0.9602688550949097, 0.8996561169624329, 0.9594684839248657, 0.8644217252731323, 0.9479252099990845, 0.7886899709701538, 0.8744367361068726, 0.9729254245758057, 0.9543417692184448, 0.9601424336433411, 0.9642996788024902, 0.8366269469261169, 0.9731140732765198, 0.8470350503921509, 0.8635146617889404, 0.8713287115097046, 0.8919538855552673, 0.852763295173645,…	0.9706194997	0.0003986313532
